# Supplementary material for: Associations of genetic risk scores based on adult adiposity pathways with childhood growth and adiposity measures
Source: BMC Genet. 2016 Aug 18;17:120. doi: 10.1186/s12863-016-0425-y (PMC4991119; doi:10.1186/s12863-016-0425-y)
Supplement: Additional file 2: Table S1. — List of SNPs included in the main BMI and WHR risk scores. (XLS 23 kb) [file 12863_2016_425_MOESM2_ESM.xls]

## Sheet: Table S1-SNPs main risk scores
	Additional file 2, table S1. SNPs included in the genetic risk scores of adult BMI and WHR and childhood BMI
	Risk score	SNP name	Proxy	Chr.	Position
	Adult BMI
	RARB	rs6804842		3	25106437
	TFAP2B	rs2207139		6	50845490
	MAP2K5	rs16951275		15	68077168
	FLJ45139	rs2836754		21	40291740
	FTO	rs1558902		16	53803574
	NLRC3	rs758747		16	3627358
	CADM1	rs12286929		11	115022404
	IFNGR1	rs13201877		6	137675541
	RALYL	rs2033732		8	85079709
	GRID1	rs7899106		10	87410904
	CBLN1	rs2080454		16	49062590
	TAL1	rs977747		1	47684677
	NT5C2	rs11191560		10	104869038
	EPB41L4B	rs6477694		9	111932342
	ZBTB10	rs16907751		8	81375457
	DOC2A	rs4787491		16	30015337
	AGBL4	rs657452		1	49589847
	HSD17B12	rs2176598		11	43864278
	TLR4	rs1928295		9	120378483
	RBM26	rs1441264		13	79580919
	FUBP1	rs12401738		1	78446761
	PRKD1	rs12885454		14	29736838
	BDNF	rs11030104		11	27684517
	NAV1	rs2820292		1	201784287
	MTCH2	rs3817334		11	47650993
	C5orf37	rs2112347		5	75015242
	EHBP1	rs11688816		2	63053048
	RASA2	rs16851483		3	141275436
	ZFP64	rs6091540		20	51087862
	HHIP	rs11727676		4	145659064
	PACRG	rs13191362		6	163033350
	FHIT	rs2365389	rs6445197ars6445197ars6445197ars6445197ars6445197ars6445197ars6445197ars6445197a	3	61213993
	MC4R	rs6567160		18	57829135
	KCTD15	rs29941		19	34309532
	ADCY3	rs10182181		2	25150296
	QPCTL	rs2287019		19	46202172
	LMX1B	rs10733682		9	129460914
	SBK1	rs2650492		16	28333411
	TCF7L2	rs7903146		10	114758349
	RPL27A	rs4256980		11	8673939
	C6orf106	rs205262		6	34563164
	LRP1B	rs2121279		2	143043285
	SLC39A8	rs13107325		4	103188709
	GNPDA2	rs10938397		4	45182527
	NPC1	rs1808579		18	21104888
	UBE2E3	rs1528435		2	181550962
	C19orf7	rs3810291		19	47569003
	BCDIN3D	rs7138803		12	50247468
	CADM2	rs13078960		3	85807590
	USP37	rs492400		2	219349752
	TOMM40	rs2075650		19	45395619
	TNNI3K	rs12566985		1	75002193
	ASB4	rs6465468		7	95169514
	CLIP1	rs11057405		12	122781897
	MTIF3	rs12016871		NA	NA
	STXBP6	rs10132280		14	25928179
	PRKD1	rs11847697		14	30515112
	HIF1AN	rs17094222		10	102395440
	LINGO2	rs10968576		9	28414339
	FANCL	rs1016287		2	59305625
	CREB1	rs17203016		2	208255518
	KCNK3	rs11126666		2	26928811
	LRFN2	rs2033529		6	40348653
	ELAVL4	rs11583200		1	50559820
	SMG6	rs9914578		17	2005136
	HIP1	rs1167827		7	75163169
	ETV5	rs1516725		3	185824004
	ADPGK	rs7164727		15	73093991
	GBE1	rs3849570		3	81792112
	MAN1A1	rs9374842		6	120185665
	RIT2	rs7239883		18	40147671
	FIGN	rs1460676		2	164567689
	KIAA1303	rs12940622		17	78615571
	ERBB4	rs7599312		2	213413231
	DMXL2	rs3736485		15	51748610
	PCDH9	rs9540493		13	66205704
	RABEP1	rs1000940		17	5283252
	NRXN3	rs7141420		14	79899454
	GALNT10	rs7715256		5	153537893
	GPRC5B	rs12446632		16	19935389
	GRP	rs7243357		18	56883319
	GNAT2	rs17024393		1	110154688
	SCARB2	rs17001654		4	77129568
	MYST1	rs9925964	rs1978487ars1978487ars1978487ars1978487ars1978487a	16	31129942
	OLFM4	rs12429545		13	54102206
	C9orf93	rs4740619		9	15634326
	CALCR	rs9641123		7	93197732
	NEGR1	rs3101336		1	72751185
	ATP2A1	rs3888190		16	28889486
	HNF4G	rs17405819		8	76806584
	KIAA1505	rs2245368		7	76608143
	PGPEP1	rs17724992	rs9636202ars9636202ars9636202ars9636202a	19	18449238
	FOXO3	rs9400239		6	108977663
	SEC16B	rs543874		1	177889480
	IRS1	rs2176040		2	227092802
	PTBP2	rs11165643		1	96924097
	TMEM18	rs13021737	rs13012571ars13012571ars13012571ars13012571a	2	632550
	Adult WHR
	BCL2	rs12454712		18	58996864
	BMP2	rs979012		20	6571374
	ADAMTS9	rs2371767	rs4607103brs4607103brs4607103brs4607103b	3	64686944
	SFXN2	rs7917772		10	104477433
	SPATA5	rs303084		4	124286398
	WARS2	rs2645294		1	119376110
	SMAD6	rs1440372		15	64820205
	MEIS1	rs1385167		2	66054152
	VEGFA	rs1358980		6	43872529
	EYA2	rs6090583		20	44992238
	DCST2	rs905938		1	153258013
	CCDC92	rs4765219		12	123006063
	CMIP	rs2925979		16	80092291
	ITPR2	rs10842707		12	26362631
	DNM3	rs714515		1	170619613
	PEMT	rs4646404		17	17360924
	SNX10	rs1534696		7	26363764
	JUND	rs12608504		19	18250135
	MSC	rs12679556		8	72676782
	CALCRL	rs1569135		2	187823643
	LY86	rs1294410		6	6683751
	HMGA1	rs1776897		6	34302989
	RFXDC2	rs8030605		15	54291890
	HOXC13	rs1443512		12	52628951
	TNFAIP8	rs1045241		5	118757185
	BTNL2	rs7759742		6	32489714
	SCYL1BP1	rs10919388		1	168639127
	ABCA1	rs10991437		9	106775741
	HOXA11	rs7801581		7	27190296
	RSPO3	rs1936805		6	127493809
	CPEB4	rs7705502		5	173253421
	PPARG	rs17819328		3	12464342
	FAM13A1	rs9991328		4	89932144
	PBRM1	rs2276824		3	52612526
	SLC30A10	rs2820443		1	217820132
	FLRT1	rs11231693		11	63619188
	COBLL1	rs10195252		2	165221337
	NMU	rs3805389		4	56177507
	KCNJ2	rs8066985		17	65964940
	NKX3-1	rs7830933		8	23659269
	CEBPA	rs4081724		19	38516786
	NFE2L3	rs10245353		7	25825139
	MAP3K1	rs9687846		5	55897651
	ZNRF3	rs2294239		22	27779477
	GDF5	rs224333		20	33487376
	PLXND1	rs10804591		3	130816923
	FLJ16641	rs17451107		3	158280303
	Child BMI
	GNPDA2	rs13130484		4	44870448
	ADCY3	rs11676272		2	24995042
	TMEM18	rs4854349		2	637861
	SEC16B	rs543874		1	176156103
	FAIM2	rs7132908		12	48549415
	FTO	rs1421085	rs3751812c	16	52358455
	OLFM4	rs12429545		13	53000207
	TFAP2B	rs987237		6	50911009
	TNNI3K	rs12041852		1	74776088
	MC4R	rs6567160		18	55980115
	ELP3	rs13253111		8	28117893
	RAB27B	rs8092503		18	50630485
	LMX1B	rs3829849		9	128430621
	ADAM23	rs13387838		2	206989692
	GPR61	rs7550711		1	109884409
	a Linkage disequilibrium between proxies and original SNPs: R2> 0.96, D’=1
	b Linkage disequilibrium between proxy and original SNP: R2= 0.90, D’=1
	c Linkage disequilibrium between proxy and original SNP: R2= 0.93, D’=0.97
