# Supplementary material for: Associations of genetic risk scores based on adult adiposity pathways with childhood growth and adiposity measures
Source: BMC Genet. 2016 Aug 18;17:120. doi: 10.1186/s12863-016-0425-y (PMC4991119; doi:10.1186/s12863-016-0425-y)
Supplement: Additional file 3: Table S2. — List of SNPs included per risk score for each biological category. (XLS 34 kb) [file 12863_2016_425_MOESM3_ESM.xls]

## Sheet: Table S2-SNPs Biol pathw cat
	Additional file 3, table S2. SNPs included in the genetic risk scores of the 28 biological categories
	Category	SNP name	Proxy*	Chr.	Position
	Neuronal Developmental processes
	NEGR1	rs3101336		1	72523773
	PTBP2	rs11165643		1	96696685
	NAV1	rs2820292		1	200050910
	STK36	rs492400		2	219057996
	RARB	rs6804842		3	25081441
	CADM2	rs13078960		3	85890280
	LRFN2	rs2033529		6	40456631
	FOXO3	rs9400239		6	109084356
	OLIG3	rs13201877		6	137717234
	PARK2	rs13191362		6	162953340
	PSIP1	rs4740619		9	15624326
	LMX1B	rs10733682		9	128500735
	WNT8B	rs17094222		10	102385430
	PAX2	rs17094222		10	102385430
	ST5	rs4256980		11	8630515
	CADM1	rs12286929		11	114527614
	FAIM2	rs7138803		12	48533735
	CLIP1	rs11057405		12	121347850
	FOXG1	rs12885454		14	28806589
	NRXN3	rs7141420		14	78969207
	GLDN	rs3736485		15	49535902
	LBXCOR1	rs16951275		15	65864222
	ATXN2L	rs3888190		16	28796987
	KCTD13	rs4787491		16	29922838
	CBLN1	rs2080454		16	47620091
	RIT2	rs7239883		18	38401669
	KCTD15	rs29941		19	39001372
	GIPR	rs2287019		19	50894012
	NPAS1	rs3810291		19	52260843
	PSMG1	rs2836754		21	39213610
	Neurotransmission
	GABRG1	rs10938397		4	44877284
	PARK2	rs13191362		6	162953340
	HIP1	rs1167827		7	75001105
	GRID1	rs7899106		10	87400884
	PCDH9	rs9540493		13	65103705
	STXBP6	rs10132280		14	24998019
	DMXL2	rs3736485		15	49535902
	DOC2A	rs4787491		16	29922838
	STX1B	rs9925964	rs1978487	16	31037396
	SRR	rs9914578		17	1951886
	Hypothalamic expression and regulatory function
	TMEM18	rs13021737	rs13012571	2	622348
	POMC	rs10182181		2	25003800
	ETV5	rs1516725		3	187306698
	GNPDA2	rs10938397		4	44877284
	HNF4G	rs17405819		8	76969139
	TUB	rs4256980		11	8630515
	BDNF	rs11030104		11	27641093
	SCG3	rs3736485		15	49535902
	BBS4	rs7164727		15	70881044
	SH2B1	rs3888190		16	28796987
	FTO	rs1558902		16	52361075
	GRP	rs7243357		18	55034299
	MC4R	rs6567160		18	55980115
	Neuronal Expression
	ELAVL4	rs11583200		1	50332407
	AK5	rs12401738		1	78219349
	DNAJC27	rs10182181		2	25003800
	KCNK3	rs11126666		2	26782315
	ERBB4	rs7599312		2	213121476
	GBE1	rs3849570		3	81874802
	PACRG	rs13191362		6	162953340
	LINGO2	rs10968576		9	28404339
	GPRC5B	rs12446632		16	19842890
	SRR	rs9914578		17	1951886
	NPC1	rs1808579		18	19358886
	APOE	rs2075650		19	50087459
	TOMM40	rs2075650		19	50087459
	Lipid biosynthesis and metabolism
	CYP27A1	rs492400		2	219057996
	PLCD4	rs492400		2	219057996
	HMGCR	rs2112347		5	75050998
	COL4A3BP	rs2112347		5	75050998
	TLR4	rs1928295		9	119418304
	CYP17A1	rs11191560		10	104859028
	NR1H3	rs3817334		11	47607569
	BBS4	rs7164727		15	70881044
	APOBR	rs2650492		16	28240912
	FAM57B	rs4787491		16	29922838
	NPC1	rs1808579		18	19358886
	APOC1	rs2075650		19	50087459
	APOE	rs2075650		19	50087459
	Bone Development
	RARB	rs6804842		3	25081441
	ZBTB38	rs16851483		3	142758126
	HHIP	rs11727676		4	145878514
	ANKS1A	rs205262		6	34671142
	HIP1	rs1167827		7	75001105
	CALCR	rs9641123		7	93035668
	MAP2K5	rs16951275		15	65864222
	LBXCOR1	rs16951275		15	65864222
	GDF15	rs17724992	rs9636202	19	18315825
	ZFP64	rs6091540		20	50521269
	Signaling
	Mitogen activated protein kinase1/Extracellular signal-regulated kinases
	TNNI3K	rs12566985		1	74774781
	RASA2	rs16851483		3	142758126
	ST5	rs4256980		11	8630515
	MADD	rs3817334		11	47607569
	MAP2K5	rs16951275		15	65864222
	MAPK3	rs4787491		16	29922838
	TAOK2	rs4787491		16	29922838
	RPTOR	rs12940622		17	76230166
	RIT2	rs7239883		18	38401669
	GRP	rs7243357		18	55034299
	JAK
	ERBB4	rs7599312		2	213121476
	SH2B1	rs3888190		16	28796987
	CyclicAMP
	AK5	rs12401738		1	78219349
	GNAI3	rs17024393		1	109956211
	ADCY3	rs10182181		2	25003800
	CREB1	rs17203016		2	207963763
	BDNF	rs11030104		11	27641093
	WNTSignaling
	CALCR	rs9641123		7	93035668
	WNT8B	rs17094222		10	102385430
	TCF7L2	rs7903146		10	114748339
	GPRC5B	rs12446632		16	19842890
	MC4R	rs6567160		18	55980115
	GIPR	rs2287019		19	50894012
	GPCR
	Notch Signaling
	DMXL2	rs3736485		15	49535902
	ZFP64	rs6091540		20	50521269
	Mitochondrial
	SLC39A8	rs13107325		4	103407732
	NDUFB8	rs17094222		10	102385430
	MTCH2	rs3817334		11	47607569
	NDUFS3	rs3817334		11	47607569
	MTIF3	rs12016871		13	26915782
	TUFM	rs3888190		16	28796987
	BCKDK	rs9925964	rs1978487	16	31037396
	TOMM40	rs2075650		19	50087459
	TMEM160	rs3810291		19	52260843
	Retinoic Acid Receptors
	RQCD1	rs492400		2	219057996
	RARB	rs6804842		3	25081441
	PAX2	rs17094222		10	102385430
	WNT8B	rs17094222		10	102385430
	AGBL2	rs3817334		11	47607569
	NR1H3	rs3817334		11	47607569
	OLFM4	rs12429545		13	53000207
	GPRC5B	rs12446632		16	19842890
	Endocytosis/Exocytosis
	SEC16B	rs543874		1	176156103
	EHBP1	rs11688816		2	62906552
	LRP1B	rs2121279		2	142759755
	SCARB2	rs17001654		4	77348592
	PARK2	rs13191362		6	162953340
	HIP1	rs1167827		7	75001105
	SEC31B	rs17094222		10	102385430
	CLIP1	rs11057405		12	121347850
	VPS33A	rs11057405		12	121347850
	STXBP6	rs10132280		14	24998019
	DMXL2	rs3736485		15	49535902
	STX4	rs9925964	rs1978487	16	31037396
	RABEP1	rs1000940		17	5223976
	NUP88	rs1000940		17	5223976
	NPC1	rs1808579		18	19358886
	RIT2	rs7239883		18	38401669
	Eye-related
	GNAT2	rs17024393		1	109956211
	LMOD1	rs2820292		1	200050910
	LMX1B	rs10733682		9	128500735
	PAX2	rs17094222		10	102385430
	WNT8B	rs17094222		10	102385430
	BBS4	rs7164727		15	70881044
	Tumorigenesis
	EHBP1	rs11688816		2	62906552
	LRP1B	rs2121279		2	142759755
	ERBB4	rs7599312		2	213121476
	ZBTB38	rs16851483		3	142758126
	ST5	rs4256980		11	8630515
	C1QTNF4	rs3817334		11	47607569
	BCDIN3D	rs7138803		12	48533735
	OLFM4	rs12429545		13	53000207
	GLDN	rs3736485		15	49535902
	YPEL3	rs4787491		16	29922838
	PSMG1	rs2836754		21	39213610
	Apoptosis
	FHIT	rs2365389	rs6445197	3	61211502
	TDRG1	rs2033529		6	40456631
	PACRG	rs13191362		6	162953340
	HIP1	rs1167827		7	75001105
	PSIP1	rs4740619		9	15624326
	PAX2	rs17094222		10	102385430
	MADD	rs3817334		11	47607569
	DIABLO	rs11057405		12	121347850
	CLUAP1	rs758747		16	3567359
	SBK1	rs2650492		16	28240912
	ZNF668	rs9925964	rs1978487	16	31037396
	RABEP1	rs1000940		17	5223976
	ETS2	rs2836754		21	39213610
	Membrane Proteins
	TMEM18	rs13021737	rs13012571	2	622348
	ERBB4	rs7599312		2	213121476
	HMGCR	rs2112347		5	75050998
	LRFN2	rs2033529		6	40456631
	POM121C	rs1167827		7	75001105
	FAM180B	rs3817334		11	47607569
	RABEP1	rs1000940		17	5223976
	NUP88	rs1000940		17	5223976
	MC4R	rs6567160		18	55980115
	KCTD15	rs29941		19	39001372
	TOMM40	rs2075650		19	50087459
	PVRL2	rs2075650		19	50087459
	TMEM160	rs3810291		19	52260843
	Hormone metabolism/regulation
	NCOA1	rs10182181		2	25003800
	CREB1	rs17203016		2	207963763
	HSD17B12	rs2176598		11	43820854
	SULT1A2	rs3888190		16	28796987
	Purine/Pyrimidine cycle
	CMPK1	rs977747		1	47457264
	AMPD2	rs17024393		1	109956211
	FHIT	rs2365389	rs6445197	3	61211502
	NT5C2	rs11191560		10	104859028
	Monogenic Obesity and/or Energy Homeostasis
	POMC	rs10182181		2	25003800
	ASB4	rs6465468		7	95007450
	TUB	rs4256980		11	8630515
	BDNF	rs11030104		11	27641093
	SCG3	rs3736485		15	49535902
	BBS4	rs7164727		15	70881044
	SH2B1	rs3888190		16	28796987
	FTO	rs1558902		16	52361075
	MC4R	rs6567160		18	55980115
	Immune System
	GIPC2	rs12401738		1	78219349
	CADM2	rs13078960		3	85890280
	COL4A3BP	rs2112347		5	75050998
	MAN1A1	rs9374842		6	120227364
	IFNGR1	rs13201877		6	137717234
	IL22RA2	rs13201877		6	137717234
	CALCR	rs9641123		7	93035668
	TLR4	rs1928295		9	119418304
	HIF1AN	rs17094222		10	102385430
	NR1H3	rs3817334		11	47607569
	CADM1	rs12286929		11	114527614
	PRKD1	rs11847697; rs12885454		14	29584863
	NLRC3	rs758747		16	3567359
	FBXL19	rs9925964	rs1978487	16	31037396
	PVRL2	rs2075650		19	50087459
	Limb Development
	RARB	rs6804842		3	25081441
	TFAP2B	rs2207139		6	50953449
	LMX1B	rs10733682		9	128500735
	Ubiquitin pathways
	USP33	rs12401738		1	78219349
	FANCL	rs1016287		2	59159129
	UBE2E3	rs1528435		2	181259207
	UHRF1BP1	rs205262		6	34671142
	PARK2	rs13191362		6	162953340
	FBXL19	rs9925964	rs1978487	16	31037396
	Glucose homeostasis and/or diabetes
	ELAVL4	rs11583200		1	50332407
	KLF7	rs17203016		2	207963763
	IRS1	rs2176040		2	226801046
	GBE1	rs3849570		3	81874802
	FOXO3	rs9400239		6	109084356
	TCF7L2	rs7903146		10	114748339
	MADD	rs3817334		11	47607569
	ADPGK	rs7164727		15	70881044
	RPTOR	rs12940622		17	76230166
	MC4R	rs6567160		18	55980115
	GIPR	rs2287019		19	50894012
	Cell cycle
	STIL	rs977747		1	47457264
	TAL1	rs977747		1	47457264
	AGBL4	rs657452		1	49362434
	USP33	rs12401738		1	78219349
	FUBP1	rs12401738		1	78219349
	CENPO	rs10182181		2	25003800
	FANCL	rs1016287		2	59159129
	FIGN	rs1460676		2	164275935
	USP37	rs492400		2	219057996
	POC5	rs2112347		5	75050998
	MCM9	rs9374842		6	120227364
	PMS2L3	rs1167827		7	75001105
	PMS2L11	rs2245368		7	76446079
	TRIM66	rs4256980		11	8630515
	CLIP1	rs11057405		12	121347850
	KNTC1	rs11057405		12	121347850
	PRKD1	rs11847697; rs12885454		14	29584863
	BBS4	rs7164727		15	70881044
	SLX4	rs758747		16	3567359
	INO80E	rs4787491		16	29922838
	TAOK2	rs4787491		16	29922838
	BOLA2	rs4787491		16	29922838
	BOLA2B	rs4787491		16	29922838
	KAT8	rs9925964	rs1978487	16	31037396
	FTO	rs1558902		16	52361075
	SMG6	rs9914578		17	1951886
	MIS12	rs1000940		17	5223976
	RPAIN	rs1000940		17	5223976
	RIOK3	rs1808579		18	19358886
	DNARepair
	Nuclear trafficking
	IPO9	rs2820292		1	200050910
	NUP54	rs17001654		4	77348592
	POM121C	rs1167827		7	75001105
	SNORA3	rs4256980		11	8630515
	SNORA45	rs4256980		11	8630515
	Muscle Biology
	GBE1	rs3849570		3	81874802
	GNPDA2	rs10938397		4	44877284
	CELF1	rs3817334		11	47607569
	ATP2A1	rs3888190		16	28796987
	ALDOA	rs4787491		16	29922838
	BCKDK	rs9925964	rs1978487	16	31037396
	* Linkage disequilibrium between proxies and original SNPs: R2> 0.96, D’=1
