# Supplementary material for: Associations of genetic risk scores based on adult adiposity pathways with childhood growth and adiposity measures
Source: BMC Genet. 2016 Aug 18;17:120. doi: 10.1186/s12863-016-0425-y (PMC4991119; doi:10.1186/s12863-016-0425-y)
Supplement: Additional file 4: Table S3. — Matrix of the number of overlapping SNPs per biological category. (XLS 13 kb) [file 12863_2016_425_MOESM4_ESM.xls]

## Sheet: Table S3-Matrix overlap SNPs
	Additional file 4: Table S3. Matrix presentation of the number of overlapping SNPs per biological category
		Neuronal						Signaling				GPCR																DNA Repair
	Adult BMI pathway genetic risk scores	Neuronal Developmental processes (N=29)	Neurotransmission (N=10)	Hypothalamic expression and regulatory function (N=13)	Neuronal Expression (N=12)	Lipid biosynthesis and metabolism (N=10)	Bone Development (N=9)	Mitogen activated protein kinase1/Extracellular signal-regulated kinases (N=9)	JAK (N=2)	CyclicAMP (N=5)	WNTSignaling (N=6)	Notch Signaling (N=2)	Mitochondrial (N=8)	Retinoic Acid Receptors (N=6)	Endocytosis/Exocytosis (N=14)	Eye-related (N=5)	Tumorigenesis (N=11)	Apoptosis (N=13)	Membrane Proteins (N=12)	Hormone metabolism/regulation (N=4)	Purine/Pyrimidine cycle (N=4)	Monogenic Obesity and/or Energy Homeostasis (N=9)	Immune System (N=15)	Limb Development (N=3)	Ubiquitin pathways (N=6)	Glucose homeostasis and/or diabetes (N=11)	Cell cycle (N=23)	Nuclear trafficking (N=4)	Muscle Biology (N=6)
Neuronal	Neuronal Developmental processes (N=29)	29
	Neurotransmission (N=10)	1	10
	Hypothalamic expression and regulatory function (N=13)	0	2	13
	Neuronal Expression (N=12)	1	2	1	12
	Lipid biosynthesis and metabolism (N=10)	2	1	1	2	10
	Bone Development (N=9)	2	1	0	0	0	9
Signaling	Mitogen activated protein kinase1/Extracellular signal-regulated kinases (N=9)	4	1	2	0	2	2	9
	JAK (N=2)	1	0	1	1	0	0	0	2
	CyclicAMP (N=5)	0	0	2	2	0	0	0	0	5
	WNTSignaling (N=6)	2	0	1	1	0	1	0	0	0	6
GPCR	Notch Signaling (N=2)	1	1	1	0	0	1	0	0	0	0	2
	Mitochondrial (N=8)	3	1	1	1	2	0	1	1	0	1	0	8
	Retinoic Acid Receptors (N=6)	3	0	0	1	2	1	1	0	0	2	0	2	6
	Endocytosis/Exocytosis (N=14)	5	5	1	2	1	1	1	0	0	1	1	2	1	14
	Eye-related (N=5)	3	0	1	0	1	0	0	0	0	1	0	1	1	1	5
	Tumorigenesis (N=11)	5	2	2	1	2	1	4	1	0	0	1	1	2	3	0	11
	Apoptosis (N=13)	6	3	0	1	2	1	1	0	0	1	0	3	2	6	1	2	13
	Membrane Proteins (N=12)	3	1	2	2	3	1	1	1	0	1	0	3	1	2	0	2	4	12
	Hormone metabolism/regulation (N=4)	1	0	2	1	0	0	0	1	1	0	0	1	0	0	0	0	0	0	4
	Purine/Pyrimidine cycle (N=4)	0	0	0	0	1	0	0	0	0	0	0	0	0	0	1	0	1	0	0	4
	Monogenic Obesity and/or Energy Homeostasis (N=9)	3	1	8	1	1	0	1	1	2	1	1	1	0	1	1	2	0	1	2	0	9
	Immune System (N=15)	5	1	0	2	4	1	1	0	0	2	0	4	2	2	1	1	4	3	0	0	0	15
	Limb Development (N=3)	2	0	0	0	0	1	0	0	0	0	0	0	1	0	1	0	0	0	0	0	0	0	3
	Ubiquitin pathways (N=6)	1	2	0	2	0	1	0	0	0	0	0	1	0	2	0	0	2	0	0	0	0	2	0	6
	Glucose homeostasis and/or diabetes (N=11)	2	0	2	2	2	0	2	0	0	3	0	1	1	0	1	1	1	2	1	0	2	1	0	0	11
	Cell cycle (N=23)	5	4	4	4	5	1	2	0	1	0	0	1	1	5	1	2	5	3	1	2	4	7	0	2	1	23
DNARepair	Nuclear trafficking (N=4)	2	1	1	0	0	1	1	0	0	0	0	0	0	2	1	1	1	1	0	0	1	0	0	0	0	2	4
	Muscle Biology (N=6)	2	3	2	1	2	0	2	1	0	0	0	3	1	1	0	2	2	1	1	0	1	2	0	1	2	2	0	6
