# Supplementary material for: Associations of genetic risk scores based on adult adiposity pathways with childhood growth and adiposity measures
Source: BMC Genet. 2016 Aug 18;17:120. doi: 10.1186/s12863-016-0425-y (PMC4991119; doi:10.1186/s12863-016-0425-y)
Supplement: Additional file 12: Table S9. — Pathway analysis using Ingenuity Pathway Analysis software. (XLS 171 kb) [file 12863_2016_425_MOESM12_ESM.xls]

## Sheet: Table S9 -IPA pathway analysis
	Additional file 12: Table S9. Pathway analysis using Ingenuity Pathway Analysis software.
	Ingenuity Pathway Analysis
	Category	Function	Function Annotation	p-value	Molecules	# Molecules
1	Cellular Assembly and Organization	perturbation	perturbation of mitochondrial membrane	1,43E-05	FOXO3, HIP1	2
	Cellular Assembly and Organization	quantity	quantity of pedicels	2,21E-03	LMX1B	1
	Cellular Assembly and Organization	quantity	quantity of focal complexes	1,10E-02	MAP2K5	1
	Cellular Assembly and Organization	quantity	quantity of cilia	3,48E-02	FTO	1
	Cellular Assembly and Organization	axonal transport	arrest in axonal transport of mitochondria	4,41E-03	PARK2	1
	Cellular Assembly and Organization	development	development of sperm head	4,41E-03	CLIP1	1
	Cellular Assembly and Organization	disruption	disruption of mitochondrial membrane	4,41E-03	FOXO3	1
	Cellular Assembly and Organization	formation	formation of pedicels	4,41E-03	LMX1B	1
	Cellular Assembly and Organization	formation	formation of perinuclear vesicles	4,41E-03	HIP1	1
	Cellular Assembly and Organization	formation	formation of Lewy bodies	1,32E-02	PARK2	1
	Cellular Assembly and Organization	formation	formation of sarcomere	2,19E-02	MAP2K5	1
	Cellular Assembly and Organization	formation	formation of artificial clathrin cages	2,83E-02	HIP1	1
	Cellular Assembly and Organization	formation	formation of aggresome	3,48E-02	PARK2	1
	Cellular Assembly and Organization	stabilization	stabilization of cytoplasmic microtubule	4,41E-03	CLIP1	1
	Cellular Assembly and Organization	orientation	orientation of microtubules	8,80E-03	CLIP1	1
	Cellular Assembly and Organization	fusion	fusion of chromosome ends	1,10E-02	SMG6	1
	Cellular Assembly and Organization	reorganization	reorganization of cell-cell contacts	1,10E-02	ETV5	1
	Cellular Assembly and Organization	function	function of cytoskeleton	1,32E-02	HIP1	1
	Cellular Assembly and Organization	elongation	elongation of mitochondria	1,75E-02	PARK2	1
	Cellular Assembly and Organization	localization	localization of mitochondria	2,83E-02	PARK2	1
	Cellular Assembly and Organization	accumulation	accumulation of mitochondria	3,05E-02	PARK2	1
	Cellular Assembly and Organization	dynamics	dynamics of microtubules	3,48E-02	CLIP1	1
2	Cellular Compromise	perturbation	perturbation of mitochondrial membrane	1,43E-05	FOXO3, HIP1	2
	Cellular Compromise	neurodegeneration	neurodegeneration of dopaminergic neurons	1,28E-03	PARK2, SCARB2	2
	Cellular Compromise	neurodegeneration	neurodegeneration of outer hair cells	2,41E-03	GRID1, SCARB2	2
	Cellular Compromise	neurodegeneration	neurodegeneration of hippocampal neurons	3,69E-02	PARK2	1
	Cellular Compromise	peroxidation	peroxidation of protein	2,21E-03	PARK2	1
	Cellular Compromise	swelling	delay in swelling of mitochondria	2,21E-03	PARK2	1
	Cellular Compromise	damage	damage of red blood cells	4,41E-03	FOXO3	1
	Cellular Compromise	disruption	disruption of mitochondrial membrane	4,41E-03	FOXO3	1
	Cellular Compromise	degeneration	degeneration of type IV fibrocyte	1,32E-02	GRID1	1
	Cellular Compromise	degeneration	degeneration of neurons	2,61E-02	GRID1, PARK2, SCARB2	3
	Cellular Compromise	formation	formation of Lewy bodies	1,32E-02	PARK2	1
	Cellular Compromise	atrophy	atrophy of myotube	1,54E-02	FOXO3	1
	Cellular Compromise	atrophy	atrophy of myofiber	3,48E-02	FOXO3	1
3	Cell Death and Survival	cell death	cell death of granule cells	3,52E-05	FOXO3, KCNK3, MAP2K5, PARK2	4
	Cell Death and Survival	cell death	cell death of embryonic tissue	4,56E-04	KAT8, TAL1, TCF7L2	3
	Cell Death and Survival	cell death	cell death of brain cells	7,46E-04	FOXO3, HIP1, KCNK3, MAP2K5, PARK2	5
	Cell Death and Survival	cell death	neuronal cell death	7,53E-04	ELAVL4, FOXO3, HIP1, KCNK3, LMX1B, MAP2K5, PARK2, RPTOR	8
	Cell Death and Survival	cell death	cell death of hippocampal neurons	1,55E-02	FOXO3, KCNK3	2
	Cell Death and Survival	cell death	cell death of cardiomyocytes	1,72E-02	FOXO3, MAP2K5, PARK2	3
	Cell Death and Survival	cell death	cell death of cerebral cortex cells	2,13E-02	FOXO3, HIP1, KCNK3	3
	Cell Death and Survival	cell death	cell death of lymphoblastoid cell lines	2,13E-02	GBE1, NT5C2	2
	Cell Death and Survival	cell death	cell death	2,59E-02	CALCR, ELAVL4, ETV5, FOXO3, GBE1, GRID1, HIP1, KAT8, KCNK3, LMX1B, MAP2K5, NT5C2, PARK2, RPTOR, SCARB2, TAL1, TCF7L2	17
	Cell Death and Survival	necrosis	necrosis of embryonic tissue	1,17E-03	TAL1, TCF7L2	2
	Cell Death and Survival	necrosis	necrosis of brain cancer cell lines	6,57E-03	FOXO3, HIP1, MAP2K5	3
	Cell Death and Survival	necrosis	necrosis of skeletal muscle cells	2,19E-02	PARK2	1
	Cell Death and Survival	neurodegeneration	neurodegeneration of dopaminergic neurons	1,28E-03	PARK2, SCARB2	2
	Cell Death and Survival	neurodegeneration	neurodegeneration of outer hair cells	2,41E-03	GRID1, SCARB2	2
	Cell Death and Survival	neurodegeneration	neurodegeneration of hippocampal neurons	3,69E-02	PARK2	1
	Cell Death and Survival	apoptosis	apoptosis of neurons	1,32E-03	ELAVL4, FOXO3, LMX1B, MAP2K5, PARK2, RPTOR	6
	Cell Death and Survival	apoptosis	apoptosis of Langerhans cells	4,41E-03	RPTOR	1
	Cell Death and Survival	apoptosis	apoptosis of MCTC mast cell	4,41E-03	FOXO3	1
	Cell Death and Survival	apoptosis	apoptosis of mucosal mast cells	4,41E-03	FOXO3	1
	Cell Death and Survival	apoptosis	apoptosis of spermatids	8,80E-03	HIP1	1
	Cell Death and Survival	apoptosis	apoptosis of gonadal cells	9,90E-03	ETV5, FOXO3, HIP1	3
	Cell Death and Survival	apoptosis	apoptosis of medulloblastoma cells	1,10E-02	MAP2K5	1
	Cell Death and Survival	apoptosis	apoptosis of dopaminergic neurons	1,75E-02	PARK2	1
	Cell Death and Survival	apoptosis	apoptosis of male germ cells	3,02E-02	ETV5, HIP1	2
	Cell Death and Survival	apoptosis	apoptosis of brain cancer cell lines	3,39E-02	FOXO3, MAP2K5	2
	Cell Death and Survival	apoptosis	apoptosis of neuroblastoma cell lines	3,39E-02	FOXO3, PARK2	2
	Cell Death and Survival	apoptosis	apoptosis of cerebellar granule cell	4,11E-02	MAP2K5	1
	Cell Death and Survival	apoptosis	apoptosis of embryoblast	4,33E-02	KAT8	1
	Cell Death and Survival	loss	loss of dopaminergic neurons	1,38E-03	LMX1B, PARK2	2
	Cell Death and Survival	loss	loss of Langerhans cells	4,41E-03	RPTOR	1
	Cell Death and Survival	loss	loss of neuronal progenitor cells	6,61E-03	FOXO3	1
	Cell Death and Survival	degradation	degradation of bacteria	8,80E-03	SCARB2	1
	Cell Death and Survival	cell viability	cell viability of B-lymphocyte derived cell lines	8,81E-03	MAP2K5, TAL1	2
	Cell Death and Survival	cell viability	cell viability of mesothelioma cell lines	2,62E-02	MAP2K5	1
	Cell Death and Survival	cell viability	cell viability of vascular smooth muscle cells	2,83E-02	FOXO3	1
	Cell Death and Survival	survival	survival of erythroid cells	1,10E-02	TAL1	1
	Cell Death and Survival	self-renewal	self-renewal of myeloid progenitor cells	1,32E-02	FOXO3	1
	Cell Death and Survival	degeneration	degeneration of neurons	2,61E-02	GRID1, PARK2, SCARB2	3
	Cell Death and Survival	atrophy	atrophy of myofiber	3,48E-02	FOXO3	1
4	Neurological Disease	cell death	cell death of granule cells	3,52E-05	FOXO3, KCNK3, MAP2K5, PARK2	4
	Neurological Disease	cell death	cell death of brain cells	7,46E-04	FOXO3, HIP1, KCNK3, MAP2K5, PARK2	5
	Neurological Disease	cell death	cell death of hippocampal neurons	1,55E-02	FOXO3, KCNK3	2
	Neurological Disease	cell death	cell death of cerebral cortex cells	2,13E-02	FOXO3, HIP1, KCNK3	3
	Neurological Disease	neurodegeneration	neurodegeneration of dopaminergic neurons	1,28E-03	PARK2, SCARB2	2
	Neurological Disease	neurodegeneration	neurodegeneration of outer hair cells	2,41E-03	GRID1, SCARB2	2
	Neurological Disease	neurodegeneration	neurodegeneration of hippocampal neurons	3,69E-02	PARK2	1
	Neurological Disease	adult polyglucosan body disease	adult polyglucosan body disease	2,21E-03	GBE1	1
	Neurological Disease	autosomal recessive juvenile Parkinson disease type 2	autosomal recessive juvenile Parkinson disease type 2	2,21E-03	PARK2	1
	Neurological Disease	autosomal recessive spastic paraplegia type 45	autosomal recessive spastic paraplegia type 45	2,21E-03	NT5C2	1
	Neurological Disease	progressive myoclonic epilepsy type 4 without renal failure	progressive myoclonic epilepsy type 4 without renal failure	2,21E-03	SCARB2	1
	Neurological Disease	tremor	tremor of body trunk	2,21E-03	PARK2	1
	Neurological Disease	tremor	tremor	5,67E-03	HIP1, PARK2, SCARB2	3
	Neurological Disease	tremor	tremor of limb	1,10E-02	PARK2	1
	Neurological Disease	progressive myoclonic epilepsy type 4 with renal failure	progressive myoclonic epilepsy type 4 with renal failure	4,41E-03	SCARB2	1
	Neurological Disease	mental retardation	severe mental retardation	6,61E-03	TCF7L2	1
	Neurological Disease	motor dysfunction	progressive motor dysfunction	8,80E-03	PARK2	1
	Neurological Disease	pervasive developmental disorder	pervasive developmental disorder	1,29E-02	EHBP1, MAP2K5, TCF7L2	3
	Neurological Disease	movement disorder	Movement Disorders	1,42E-02	ETV5, FOXO3, GNAT2, HIP1, MAP2K5, PARK2, SCARB2, USP37	8
	Neurological Disease	cerebral edema	cerebral edema	1,75E-02	FOXO3	1
	Neurological Disease	sensorimotor impairment	sensorimotor impairment	1,75E-02	PARK2	1
	Neurological Disease	Parkinson's disease	autosomal dominant Parkinson's disease	1,97E-02	PARK2	1
	Neurological Disease	Parkinson's disease	Parkinson's disease	2,84E-02	PARK2, SCARB2, USP37	3
	Neurological Disease	noise-induced hearing loss	noise-induced hearing loss	2,19E-02	GRID1	1
	Neurological Disease	encephalopathy	autosomal dominant encephalopathy	2,37E-02	GNAT2, PARK2	2
	Neurological Disease	disorder of basal ganglia	disorder of basal ganglia	2,44E-02	ETV5, FOXO3, GNAT2, PARK2, SCARB2, USP37	6
	Neurological Disease	degeneration	degeneration of neurons	2,61E-02	GRID1, PARK2, SCARB2	3
	Neurological Disease	bipolar disorder	bipolar disorder	2,97E-02	GRID1, LINC00907, TOMM40	3
	Neurological Disease	dyskinesia	dyskinesia	3,17E-02	ETV5, FOXO3, GNAT2, PARK2, SCARB2	5
	Neurological Disease	late-onset Parkinson disease	late-onset Parkinson disease	3,48E-02	PARK2	1
	Neurological Disease	apoptosis	apoptosis of cerebellar granule cell	4,11E-02	MAP2K5	1
	Neurological Disease	spinocerebellar disease	spinocerebellar disease	4,44E-02	GNAT2, NT5C2	2
5	Cell-To-Cell Signaling and Interaction	endocochlear potential	endocochlear potential	9,94E-05	GRID1, SCARB2	2
	Cell-To-Cell Signaling and Interaction	auditory evoked potential	abnormal auditory evoked potential	3,10E-04	GRID1, SCARB2	2
	Cell-To-Cell Signaling and Interaction	aggregation	aggregation of hepatoma cell lines	2,21E-03	TCF7L2	1
	Cell-To-Cell Signaling and Interaction	aggregation	aggregation of carcinoma cell lines	1,54E-02	TCF7L2	1
	Cell-To-Cell Signaling and Interaction	hyperactivation	hyperactivation of helper T lymphocytes	2,21E-03	FOXO3	1
	Cell-To-Cell Signaling and Interaction	adhesion	adhesion of endometrial cancer cell lines	4,41E-03	ETV5	1
	Cell-To-Cell Signaling and Interaction	excitation	excitation of striatal neurons	4,41E-03	PARK2	1
	Cell-To-Cell Signaling and Interaction	cell-cell contact	cell-cell contact of colorectal cancer cell lines	6,61E-03	RPTOR	1
	Cell-To-Cell Signaling and Interaction	neurotransmission	neurotransmission of synapse	7,28E-03	ETV5, PARK2	2
	Cell-To-Cell Signaling and Interaction	reorganization	reorganization of cell-cell contacts	1,10E-02	ETV5	1
	Cell-To-Cell Signaling and Interaction	catabolism	catabolism of dopamine	1,32E-02	PARK2	1
	Cell-To-Cell Signaling and Interaction	long term depression	long term depression of hippocampal neurons	1,54E-02	HIP1	1
	Cell-To-Cell Signaling and Interaction	metabolism	metabolism of norepinephrine	2,40E-02	PARK2	1
	Cell-To-Cell Signaling and Interaction	suppressive capacity	suppressive capacity of TREG cells	2,40E-02	RPTOR	1
	Cell-To-Cell Signaling and Interaction	phagocytosis	phagocytosis of macrophage cancer cell lines	2,62E-02	CLIP1	1
	Cell-To-Cell Signaling and Interaction	contact growth inhibition	contact growth inhibition of colorectal cancer cell lines	3,05E-02	FOXO3	1
	Cell-To-Cell Signaling and Interaction	abnormal quantity	abnormal quantity of dopamine	3,26E-02	PARK2	1
	Cell-To-Cell Signaling and Interaction	cell-cell adhesion	cell-cell adhesion of neurons	3,26E-02	NRXN3	1
	Cell-To-Cell Signaling and Interaction	synaptic transmission	synaptic transmission of neuromuscular synapse	4,11E-02	ETV5	1
6	Nervous System Development and Function	endocochlear potential	endocochlear potential	9,94E-05	GRID1, SCARB2	2
	Nervous System Development and Function	auditory evoked potential	abnormal auditory evoked potential	3,10E-04	GRID1, SCARB2	2
	Nervous System Development and Function	size	size of mesencephalon	4,26E-04	FTO, LMX1B	2
	Nervous System Development and Function	size	size of interneurons	4,41E-03	GRID1	1
	Nervous System Development and Function	size	size of superior colliculus	4,41E-03	LMX1B	1
	Nervous System Development and Function	size	size of olfactory bulb	1,10E-02	FOXO3	1
	Nervous System Development and Function	size	size of pallium	1,32E-02	FTO	1
	Nervous System Development and Function	size	size of dentate gyrus	1,54E-02	FOXO3	1
	Nervous System Development and Function	loss	loss of dopaminergic neurons	1,38E-03	LMX1B, PARK2	2
	Nervous System Development and Function	abnormal morphology	abnormal morphology of enlarged adenohypophysis	2,21E-03	TCF7L2	1
	Nervous System Development and Function	abnormal morphology	abnormal morphology of mesencephalon	4,25E-03	LMX1B, PARK2	2
	Nervous System Development and Function	abnormal morphology	abnormal morphology of locus ceruleus	8,80E-03	PARK2	1
	Nervous System Development and Function	abnormal morphology	abnormal morphology of pretectum	8,80E-03	LMX1B	1
	Nervous System Development and Function	abnormal morphology	abnormal morphology of dopaminergic neurons	1,10E-02	LMX1B	1
	Nervous System Development and Function	abnormal morphology	abnormal morphology of neuroglia	1,62E-02	PARK2, SCARB2	2
	Nervous System Development and Function	abnormal morphology	abnormal morphology of superior colliculus	1,75E-02	LMX1B	1
	Nervous System Development and Function	abnormal morphology	abnormal morphology of substantia nigra	1,97E-02	PARK2	1
	Nervous System Development and Function	abnormal morphology	abnormal morphology of phrenic nerve	3,48E-02	SCARB2	1
	Nervous System Development and Function	abnormal morphology	abnormal morphology of Schwann cells	3,69E-02	SCARB2	1
	Nervous System Development and Function	specification	specification of primary neurons	2,21E-03	ELAVL4	1
	Nervous System Development and Function	axonal transport	arrest in axonal transport of mitochondria	4,41E-03	PARK2	1
	Nervous System Development and Function	excitation	excitation of striatal neurons	4,41E-03	PARK2	1
	Nervous System Development and Function	quantity	quantity of catecholaminergic neurons	4,41E-03	PARK2	1
	Nervous System Development and Function	differentiation	differentiation of neurons	5,69E-03	ELAVL4, ETV5, FOXO3, LMX1B, TAL1	5
	Nervous System Development and Function	differentiation	differentiation of dorsal root ganglion cells	6,61E-03	ETV5	1
	Nervous System Development and Function	function	function of vestibular hair cells	6,61E-03	SCARB2	1
	Nervous System Development and Function	neurotransmission	neurotransmission of synapse	7,28E-03	ETV5, PARK2	2
	Nervous System Development and Function	proliferation	proliferation of satellite cells	8,80E-03	FOXO3	1
	Nervous System Development and Function	morphology	morphology of brain	1,01E-02	FTO, GRID1, LMX1B, PARK2, TCF7L2	5
	Nervous System Development and Function	morphology	morphology of cerebral cortex	1,47E-02	GRID1, LMX1B, PARK2	3
	Nervous System Development and Function	morphology	morphology of nervous system	3,28E-02	FTO, GRID1, LMX1B, PARK2, SCARB2, TCF7L2	6
	Nervous System Development and Function	morphogenesis	morphogenesis of brain	1,13E-02	FTO, LMX1B	2
	Nervous System Development and Function	morphogenesis	morphogenesis of cerebellum	3,48E-02	LMX1B	1
	Nervous System Development and Function	development	development of midbrain-hindbrain boundary	1,32E-02	LMX1B	1
	Nervous System Development and Function	development	development of central nervous system	4,04E-02	FOXO3, FTO, LMX1B, PARK2, TCF7L2	5
	Nervous System Development and Function	expansion	expansion of motor neurons	1,32E-02	FTO	1
	Nervous System Development and Function	generation	generation of v3 neuron	1,32E-02	FTO	1
	Nervous System Development and Function	long term depression	long term depression of hippocampal neurons	1,54E-02	HIP1	1
	Nervous System Development and Function	sensorimotor integration	sensorimotor integration	1,54E-02	PARK2	1
	Nervous System Development and Function	cell-cell adhesion	cell-cell adhesion of neurons	3,26E-02	NRXN3	1
	Nervous System Development and Function	synaptic transmission	synaptic transmission of neuromuscular synapse	4,11E-02	ETV5	1
7	Cell Cycle	G1/S phase transition	G1/S phase transition of leukocytes	2,12E-04	RPTOR, TAL1	2
	Cell Cycle	G1/S phase transition	G1/S phase transition of DN1 cells	2,21E-03	RPTOR	1
	Cell Cycle	G1/S phase transition	G1/S phase transition of macrophages	4,41E-03	TAL1	1
	Cell Cycle	G1/S phase transition	G1/S phase transition	1,79E-02	RPTOR, TAL1, USP37	3
	Cell Cycle	cell cycle progression	arrest in cell cycle progression of breast cancer cell lines	1,74E-03	FOXO3, PARK2	2
	Cell Cycle	cell cycle progression	cell cycle progression of hematopoietic progenitor cells	2,71E-03	RPTOR, TAL1	2
	Cell Cycle	cell cycle progression	delay in cell cycle progression	2,71E-03	CLIP1, FOXO3	2
	Cell Cycle	cell cycle progression	cell cycle progression of double-negative T lymphocyte	4,41E-03	RPTOR	1
	Cell Cycle	cell cycle progression	cell cycle progression of promegakaryocytes	4,41E-03	TAL1	1
	Cell Cycle	cell cycle progression	re-entry into cell cycle progression of lung cell lines	6,61E-03	FOXO3	1
	Cell Cycle	cell cycle progression	arrest in cell cycle progression of squamous cell carcinoma cell lines	8,80E-03	FOXO3	1
	Cell Cycle	cell cycle progression	arrest in cell cycle progression of leukemia cells	1,10E-02	RPTOR	1
	Cell Cycle	cell cycle progression	arrest in cell cycle progression	1,38E-02	FOXO3, PARK2, RPTOR, TCF7L2	4
	Cell Cycle	cell cycle progression	cell cycle progression	3,83E-02	CLIP1, FOXO3, KAT8, PARK2, RPTOR, TAL1, TCF7L2	7
	Cell Cycle	mitosis	arrest in mitosis of erythroid cells	2,21E-03	FOXO3	1
	Cell Cycle	mitosis	arrest in mitosis of embryonic cell lines	6,61E-03	CLIP1	1
	Cell Cycle	mitosis	arrest in mitosis of epithelial cell lines	6,61E-03	CLIP1	1
	Cell Cycle	mitosis	arrest in mitosis of kidney cell lines	6,61E-03	CLIP1	1
	Cell Cycle	mitosis	arrest in mitosis	1,76E-02	CLIP1, FOXO3	2
	Cell Cycle	polyploidization	polyploidization of promegakaryocytes	2,21E-03	TAL1	1
	Cell Cycle	interphase	interphase	2,93E-03	CALCR, FOXO3, MTCH2, PARK2, RPTOR, TAL1, USP37	7
	Cell Cycle	interphase	arrest in interphase	3,02E-02	CALCR, FOXO3, MTCH2, PARK2	4
	Cell Cycle	interphase	arrest in interphase of tumor cell lines	3,43E-02	FOXO3, MTCH2, PARK2	3
	Cell Cycle	fission	fission	3,88E-03	PARK2, RPTOR	2
	Cell Cycle	S phase	arrest in S phase of adenocarcinoma cell lines	4,41E-03	MTCH2	1
	Cell Cycle	S phase	exit from S phase of colorectal cancer cell lines	1,54E-02	FOXO3	1
	Cell Cycle	S phase	entry into S phase of leukocytes	3,05E-02	TAL1	1
	Cell Cycle	S phase	S phase	3,25E-02	FOXO3, MTCH2, TAL1	3
	Cell Cycle	S phase	S phase of tumor cell lines	3,73E-02	FOXO3, MTCH2	2
	Cell Cycle	cell division	cell division of male germ cells	6,61E-03	ETV5	1
	Cell Cycle	G0/G1 phase transition	arrest in G0/G1 phase transition of leukemia cell lines	8,80E-03	FOXO3	1
	Cell Cycle	mitochondrial fission	mitochondrial fission of cervical cancer cell lines	1,10E-02	PARK2	1
	Cell Cycle	G1 phase	arrest in G1 phase of brain cancer cell lines	2,19E-02	PARK2	1
	Cell Cycle	G1 phase	G1 phase	2,32E-02	PARK2, RPTOR, TAL1, USP37	4
	Cell Cycle	G1 phase	entry into G1 phase	3,05E-02	TAL1	1
	Cell Cycle	G2 phase	arrest in G2 phase of kidney cell lines	2,40E-02	CALCR	1
	Cell Cycle	G2 phase	arrest in G2 phase of embryonic cell lines	2,62E-02	CALCR	1
	Cell Cycle	G2 phase	arrest in G2 phase of epithelial cell lines	2,83E-02	CALCR	1
	Cell Cycle	contact growth inhibition	contact growth inhibition of colorectal cancer cell lines	3,05E-02	FOXO3	1
8	Cell Morphology	size	size of cells	2,19E-04	FOXO3, FTO, GRID1, MAP2K5, RPTOR, SCARB2, TCF7L2	7
	Cell Morphology	size	size of Langerhans cells	2,21E-03	RPTOR	1
	Cell Morphology	size	size of interneurons	4,41E-03	GRID1	1
	Cell Morphology	size	size of muscle cells	3,78E-02	FOXO3, SCARB2	2
	Cell Morphology	lack	lack of myeloid progenitor cells	2,59E-04	HIP1, TAL1	2
	Cell Morphology	lack	lack of podocyte slit diaphragm	1,10E-02	LMX1B	1
	Cell Morphology	lack	lack of pedicels	1,32E-02	LMX1B	1
	Cell Morphology	area	area of cells	3,82E-04	MAP2K5, SCARB2, TCF7L2	3
	Cell Morphology	area	area of vascular endothelial cells	2,21E-03	MAP2K5	1
	Cell Morphology	area	area of beta islet cells	8,80E-03	TCF7L2	1
	Cell Morphology	polarization	polarization of lung cancer cell lines	2,21E-03	CLIP1	1
	Cell Morphology	polarization	polarization of carcinoma cell lines	4,41E-03	CLIP1	1
	Cell Morphology	swelling	delay in swelling of mitochondria	2,21E-03	PARK2	1
	Cell Morphology	morphology	morphology of hematopoietic progenitor cells	5,67E-03	FOXO3, HIP1, TAL1	3
	Cell Morphology	morphology	morphology of cells	5,83E-03	ETV5, FOXO3, FTO, GRID1, HIP1, KAT8, LMX1B, MAP2K5, PARK2, RPTOR, SCARB2, TAL1, TCF7L2	13
	Cell Morphology	morphology	morphology of breast cell lines	4,33E-02	FOXO3	1
	Cell Morphology	autophagy	autophagy	6,45E-03	FOXO3, KAT8, LMX1B, PARK2, RPTOR	5
	Cell Morphology	autophagy	autophagy of cortical neurons	1,10E-02	PARK2	1
	Cell Morphology	autophagy	autophagy of heart	1,54E-02	PARK2	1
	Cell Morphology	autophagy	autophagy of muscle	1,54E-02	FOXO3	1
	Cell Morphology	autophagy	autophagy of neuroblastoma cell lines	1,75E-02	RPTOR	1
	Cell Morphology	autophagy	autophagy of mitochondria	1,97E-02	PARK2	1
	Cell Morphology	autophagy	autophagy of fibroblasts	3,69E-02	FOXO3	1
	Cell Morphology	autophagy	autophagy of cells	4,02E-02	FOXO3, PARK2, RPTOR	3
	Cell Morphology	cell spreading	cell spreading of macrophage cancer cell lines	8,80E-03	CLIP1	1
	Cell Morphology	orientation	orientation of microtubules	8,80E-03	CLIP1	1
	Cell Morphology	abnormal morphology	abnormal morphology of germ cells	9,24E-03	ETV5, FOXO3, HIP1	3
	Cell Morphology	abnormal morphology	abnormal morphology of dopaminergic neurons	1,10E-02	LMX1B	1
	Cell Morphology	abnormal morphology	abnormal morphology of marginal stria vascularis cells	1,54E-02	SCARB2	1
	Cell Morphology	abnormal morphology	abnormal morphology of pedicels	1,54E-02	LMX1B	1
	Cell Morphology	abnormal morphology	abnormal morphology of neuroglia	1,62E-02	PARK2, SCARB2	2
	Cell Morphology	abnormal morphology	abnormal morphology of enterocytes	2,62E-02	TCF7L2	1
	Cell Morphology	abnormal morphology	abnormal morphology of natural killer cells	2,62E-02	FOXO3	1
	Cell Morphology	abnormal morphology	abnormal morphology of male germ cells	2,89E-02	ETV5, HIP1	2
	Cell Morphology	abnormal morphology	abnormal morphology of Schwann cells	3,69E-02	SCARB2	1
	Cell Morphology	abnormal morphology	abnormal morphology of cells	3,90E-02	ETV5, FOXO3, HIP1, KAT8, LMX1B, PARK2, SCARB2, TCF7L2	8
	Cell Morphology	abnormal morphology	abnormal morphology of spermatogonia	4,54E-02	ETV5	1
	Cell Morphology	reorganization	reorganization of cell-cell contacts	1,10E-02	ETV5	1
	Cell Morphology	length	length of cilia	1,32E-02	FTO	1
	Cell Morphology	elongation	elongation of cardiomyocytes	1,54E-02	MAP2K5	1
	Cell Morphology	elongation	elongation of mitochondria	1,75E-02	PARK2	1
9	Hematological System Development and Function	lack	lack of myeloid progenitor cells	2,59E-04	HIP1, TAL1	2
	Hematological System Development and Function	development	development of double-negative T lymphocyte	3,66E-04	RPTOR, TAL1	2
	Hematological System Development and Function	development	development of DN1 cells	4,41E-03	RPTOR	1
	Hematological System Development and Function	development	development of DN2 cells	4,41E-03	RPTOR	1
	Hematological System Development and Function	development	development of pro-T3 thymocytes	8,80E-03	RPTOR	1
	Hematological System Development and Function	development	development of mast cells	1,32E-02	TAL1	1
	Hematological System Development and Function	development	development of double-positive thymocyte	1,97E-02	TAL1	1
	Hematological System Development and Function	development	development of follicular B lymphocytes	4,54E-02	TAL1	1
	Hematological System Development and Function	cell proliferation	cell proliferation of leukocyte cell lines	1,75E-03	HIP1, MAP2K5, RABEP1, TAL1	4
	Hematological System Development and Function	accumulation	accumulation of memory precursor T lymphocytes	2,21E-03	FOXO3	1
	Hematological System Development and Function	accumulation	accumulation of T lymphocytes	2,63E-02	FOXO3, TAL1	2
	Hematological System Development and Function	hyperactivation	hyperactivation of helper T lymphocytes	2,21E-03	FOXO3	1
	Hematological System Development and Function	maturation	maturation of promegakaryocytes	2,21E-03	TAL1	1
	Hematological System Development and Function	maturation	maturation of red blood cells	2,27E-03	FOXO3, TAL1	2
	Hematological System Development and Function	maturation	maturation of marginal-zone B lymphocytes	6,61E-03	TAL1	1
	Hematological System Development and Function	maturation	maturation of hematopoietic progenitor cells	1,38E-02	FOXO3, TAL1	2
	Hematological System Development and Function	maturation	maturation of erythroid cells	3,48E-02	FOXO3	1
	Hematological System Development and Function	proliferation	proliferation of bone-marrow-derived monocyte/macrophage precursor cells	2,21E-03	TAL1	1
	Hematological System Development and Function	proliferation	proliferation of promegakaryocytes	2,21E-03	TAL1	1
	Hematological System Development and Function	proliferation	proliferation of TREG cells	4,33E-02	RPTOR	1
	Hematological System Development and Function	quantity	quantity of spleen-derived dendritic cells	2,21E-03	RPTOR	1
	Hematological System Development and Function	quantity	quantity of mast precursor cells	4,41E-03	TAL1	1
	Hematological System Development and Function	quantity	quantity of memory T lymphocytes	1,10E-02	FOXO3, RPTOR	2
	Hematological System Development and Function	quantity	quantity of megakaryocyte/erythrocyte lineage-restricted progenitor cells	1,54E-02	TAL1	1
	Hematological System Development and Function	differentiation	differentiation of B-2 lymphocytes	6,61E-03	TAL1	1
	Hematological System Development and Function	differentiation	differentiation of marginal-zone B lymphocytes	6,61E-03	TAL1	1
	Hematological System Development and Function	differentiation	differentiation of transitional 1 B lymphocytes	6,61E-03	TAL1	1
	Hematological System Development and Function	differentiation	differentiation of bone-marrow-derived monocyte/macrophage precursor cells	2,83E-02	TAL1	1
	Hematological System Development and Function	cell viability	cell viability of B-lymphocyte derived cell lines	8,81E-03	MAP2K5, TAL1	2
	Hematological System Development and Function	production	production of follicular B lymphocytes	1,10E-02	TAL1	1
	Hematological System Development and Function	survival	survival of erythroid cells	1,10E-02	TAL1	1
	Hematological System Development and Function	commitment	commitment of B lymphocytes	1,32E-02	TAL1	1
	Hematological System Development and Function	expansion	expansion of effector T lymphocytes	1,32E-02	FOXO3	1
	Hematological System Development and Function	self-renewal	self-renewal of myeloid progenitor cells	1,32E-02	FOXO3	1
	Hematological System Development and Function	suppressive capacity	suppressive capacity of TREG cells	2,40E-02	RPTOR	1
	Hematological System Development and Function	colony formation	colony formation of erythroid cells	2,62E-02	TAL1	1
	Hematological System Development and Function	colony formation	colony formation of megakaryocytes	3,69E-02	TAL1	1
	Hematological System Development and Function	migration	migration of Langerhans cells	4,33E-02	RPTOR	1
10	Hematopoiesis	lack	lack of myeloid progenitor cells	2,59E-04	HIP1, TAL1	2
	Hematopoiesis	development	development of double-negative T lymphocyte	3,66E-04	RPTOR, TAL1	2
	Hematopoiesis	development	development of DN1 cells	4,41E-03	RPTOR	1
	Hematopoiesis	development	development of DN2 cells	4,41E-03	RPTOR	1
	Hematopoiesis	development	development of pro-T3 thymocytes	8,80E-03	RPTOR	1
	Hematopoiesis	development	development of mast cells	1,32E-02	TAL1	1
	Hematopoiesis	development	development of double-positive thymocyte	1,97E-02	TAL1	1
	Hematopoiesis	development	development of follicular B lymphocytes	4,54E-02	TAL1	1
	Hematopoiesis	maturation	maturation of promegakaryocytes	2,21E-03	TAL1	1
	Hematopoiesis	maturation	maturation of red blood cells	2,27E-03	FOXO3, TAL1	2
	Hematopoiesis	maturation	maturation of marginal-zone B lymphocytes	6,61E-03	TAL1	1
	Hematopoiesis	maturation	maturation of hematopoietic progenitor cells	1,38E-02	FOXO3, TAL1	2
	Hematopoiesis	maturation	maturation of erythroid cells	3,48E-02	FOXO3	1
	Hematopoiesis	maturation	maturation of leukemia cell lines	3,69E-02	FOXO3	1
	Hematopoiesis	mitosis	arrest in mitosis of erythroid cells	2,21E-03	FOXO3	1
	Hematopoiesis	proliferation	proliferation of promegakaryocytes	2,21E-03	TAL1	1
	Hematopoiesis	quantity	quantity of mast precursor cells	4,41E-03	TAL1	1
	Hematopoiesis	quantity	quantity of megakaryocyte/erythrocyte lineage-restricted progenitor cells	1,54E-02	TAL1	1
	Hematopoiesis	morphology	morphology of hematopoietic progenitor cells	5,67E-03	FOXO3, HIP1, TAL1	3
	Hematopoiesis	differentiation	differentiation of B-2 lymphocytes	6,61E-03	TAL1	1
	Hematopoiesis	differentiation	differentiation of marginal-zone B lymphocytes	6,61E-03	TAL1	1
	Hematopoiesis	differentiation	differentiation of transitional 1 B lymphocytes	6,61E-03	TAL1	1
	Hematopoiesis	differentiation	differentiation of bone-marrow-derived monocyte/macrophage precursor cells	2,83E-02	TAL1	1
	Hematopoiesis	commitment	commitment of B lymphocytes	1,32E-02	TAL1	1
	Hematopoiesis	self-renewal	self-renewal of myeloid progenitor cells	1,32E-02	FOXO3	1
	Hematopoiesis	colony formation	colony formation of erythroid cells	2,62E-02	TAL1	1
	Hematopoiesis	colony formation	colony formation of megakaryocytes	3,69E-02	TAL1	1
11	Lymphoid Tissue Structure and Development	lack	lack of myeloid progenitor cells	2,59E-04	HIP1, TAL1	2
	Lymphoid Tissue Structure and Development	development	development of double-negative T lymphocyte	3,66E-04	RPTOR, TAL1	2
	Lymphoid Tissue Structure and Development	development	development of DN1 cells	4,41E-03	RPTOR	1
	Lymphoid Tissue Structure and Development	development	development of DN2 cells	4,41E-03	RPTOR	1
	Lymphoid Tissue Structure and Development	development	development of pro-T3 thymocytes	8,80E-03	RPTOR	1
	Lymphoid Tissue Structure and Development	development	development of mast cells	1,32E-02	TAL1	1
	Lymphoid Tissue Structure and Development	development	development of double-positive thymocyte	1,97E-02	TAL1	1
	Lymphoid Tissue Structure and Development	development	development of follicular B lymphocytes	4,54E-02	TAL1	1
	Lymphoid Tissue Structure and Development	proliferation	proliferation of promegakaryocytes	2,21E-03	TAL1	1
	Lymphoid Tissue Structure and Development	quantity	quantity of megakaryocyte/erythrocyte lineage-restricted progenitor cells	1,54E-02	TAL1	1
12	Tissue Morphology	lack	lack of myeloid progenitor cells	2,59E-04	HIP1, TAL1	2
	Tissue Morphology	lack	lack of blood island	2,62E-02	TAL1	1
	Tissue Morphology	lack	lack of chorion	2,83E-02	MTCH2	1
	Tissue Morphology	lack	lack of amnion	3,90E-02	MTCH2	1
	Tissue Morphology	quantity	quantity of tumor	3,33E-04	HHIP, HIP1, PARK2, TAL1	4
	Tissue Morphology	quantity	quantity of basal-cell carcinoma	2,21E-03	HHIP	1
	Tissue Morphology	quantity	quantity of pedicels	2,21E-03	LMX1B	1
	Tissue Morphology	quantity	quantity of spleen-derived dendritic cells	2,21E-03	RPTOR	1
	Tissue Morphology	quantity	quantity of type IV fibrocyte	2,21E-03	GRID1	1
	Tissue Morphology	quantity	quantity of catecholaminergic neurons	4,41E-03	PARK2	1
	Tissue Morphology	quantity	quantity of fenestra	4,41E-03	LMX1B	1
	Tissue Morphology	quantity	quantity of mast precursor cells	4,41E-03	TAL1	1
	Tissue Morphology	quantity	quantity of podocyte slit diaphragm	4,41E-03	LMX1B	1
	Tissue Morphology	quantity	quantity of adenomatous polyps	6,61E-03	PARK2	1
	Tissue Morphology	quantity	quantity of carcinoma cells	6,61E-03	FOXO3	1
	Tissue Morphology	quantity	quantity of enterocytes	6,61E-03	TCF7L2	1
	Tissue Morphology	quantity	quantity of memory T lymphocytes	1,10E-02	FOXO3, RPTOR	2
	Tissue Morphology	quantity	quantity of malignant tumor	1,22E-02	HHIP, TAL1	2
	Tissue Morphology	quantity	quantity of megakaryocyte/erythrocyte lineage-restricted progenitor cells	1,54E-02	TAL1	1
	Tissue Morphology	quantity	quantity of lymphoma	3,90E-02	TAL1	1
	Tissue Morphology	neurodegeneration	neurodegeneration of dopaminergic neurons	1,28E-03	PARK2, SCARB2	2
	Tissue Morphology	neurodegeneration	neurodegeneration of outer hair cells	2,41E-03	GRID1, SCARB2	2
	Tissue Morphology	neurodegeneration	neurodegeneration of hippocampal neurons	3,69E-02	PARK2	1
	Tissue Morphology	loss	loss of dopaminergic neurons	1,38E-03	LMX1B, PARK2	2
	Tissue Morphology	area	area of vascular endothelial cells	2,21E-03	MAP2K5	1
	Tissue Morphology	outgrowth	outgrowth of glomerular capillary	2,21E-03	LMX1B	1
	Tissue Morphology	remodeling	remodeling of vitelline artery	2,21E-03	TAL1	1
	Tissue Morphology	cleavage	cleavage of glomerular basement membrane	4,41E-03	LMX1B	1
	Tissue Morphology	size	size of interneurons	4,41E-03	GRID1	1
	Tissue Morphology	size	size of olfactory bulb	1,10E-02	FOXO3	1
	Tissue Morphology	size	size of muscle cells	3,78E-02	FOXO3, SCARB2	2
	Tissue Morphology	abnormal morphology	abnormal morphology of iris stroma	8,80E-03	LMX1B	1
	Tissue Morphology	abnormal morphology	abnormal morphology of dopaminergic neurons	1,10E-02	LMX1B	1
	Tissue Morphology	abnormal morphology	abnormal morphology of urothelium	1,54E-02	SCARB2	1
	Tissue Morphology	abnormal morphology	abnormal morphology of lens epithelium	3,26E-02	LMX1B	1
	Tissue Morphology	abnormal morphology	abnormal morphology of corneal stroma	3,90E-02	LMX1B	1
	Tissue Morphology	abnormal morphology	abnormal morphology of interparietal bone	4,54E-02	LMX1B	1
	Tissue Morphology	degeneration	degeneration of floor plate	1,32E-02	FTO	1
	Tissue Morphology	degeneration	degeneration of type IV fibrocyte	1,32E-02	GRID1	1
	Tissue Morphology	degeneration	degeneration of connective tissue	2,13E-02	GRID1, SLC39A8	2
	Tissue Morphology	degeneration	degeneration of neurons	2,61E-02	GRID1, PARK2, SCARB2	3
	Tissue Morphology	morphology	morphology of endothelial tissue	1,48E-02	LMX1B, MAP2K5	2
	Tissue Morphology	thickness	thickness of basement membrane	3,48E-02	LMX1B	1
	Tissue Morphology	erosion	erosion of articular cartilage	3,69E-02	SLC39A8	1
13	Cancer	quantity	quantity of tumor	3,33E-04	HHIP, HIP1, PARK2, TAL1	4
	Cancer	quantity	quantity of basal-cell carcinoma	2,21E-03	HHIP	1
	Cancer	quantity	quantity of adenomatous polyps	6,61E-03	PARK2	1
	Cancer	quantity	quantity of carcinoma cells	6,61E-03	FOXO3	1
	Cancer	quantity	quantity of malignant tumor	1,22E-02	HHIP, TAL1	2
	Cancer	quantity	quantity of lymphoma	3,90E-02	TAL1	1
	Cancer	hemangioma	hemangioma	4,16E-04	CADM2, FOXO3, HIP1, NRXN3, PARK2, RPTOR	6
	Cancer	hemangioblastoma	hemangioblastoma	1,10E-03	CADM2, FOXO3, HIP1, PARK2, RPTOR	5
	Cancer	precursor T-cell lymphoblastic leukemia-lymphoma	precursor T-cell lymphoblastic leukemia-lymphoma	1,32E-03	NT5C2, RPTOR, TAL1	3
	Cancer	hereditary prostate cancer 12	hereditary prostate cancer 12	2,21E-03	EHBP1	1
	Cancer	acute lymphocytic leukemia	acute lymphocytic leukemia	2,39E-03	FOXO3, NT5C2, RPTOR, TAL1	4
	Cancer	skin cancer	skin cancer	4,18E-03	ASB4, CADM2, CALCR, CLIP1, DMXL2, EHBP1, ELAVL4, FOXO3, GNAT2, GRID1, HHIP, LINGO2, LMX1B, NRXN3, PARK2, QPCTL, RABEP1, RASA2, RPTOR, SBK1, SLC39A8, TAL1, USP37, ZC3H4	24
	Cancer	metastasis	metastasis of intestinal cell lines	4,41E-03	TCF7L2	1
	Cancer	metastasis	metastasis of cervical cancer cell lines	1,32E-02	RPTOR	1
	Cancer	frequency	frequency of thymic lymphoma	6,61E-03	TAL1	1
	Cancer	hyperplasia	hyperplasia of neointimal cells	6,61E-03	FOXO3	1
	Cancer	hyperplasia	hyperplasia of neointima	1,54E-02	FOXO3	1
	Cancer	hyperplasia	hyperplasia of pituitary gland	3,26E-02	TCF7L2	1
	Cancer	hyperplasia	hyperplasia of T lymphocytes	4,54E-02	FOXO3	1
	Cancer	malignant solid tumor	malignant solid tumor	6,95E-03	ASB4, C6orf106, CADM2, CALCR, CCDC171, CLIP1, DMXL2, EHBP1, ELAVL4, ETV5, FIGN, FOXO3, FTO, GBE1, GNAT2, GRID1, HHIP, HIP1, HSD17B12, INO80E, KAT8, KCNK3, LINGO2, LMX1B, MAP2K5, MTCH2, NRXN3, NT5C2, PARK2, QPCTL, RABEP1, RASA2, RPTOR, SBK1, SCARB2, SLC39A8, SMG6, TAL1, TCF7L2, TOMM40, TRIM66, USP37, ZC3H4	43
	Cancer	digestive system cancer	digestive system cancer	7,11E-03	ASB4, CADM2, CALCR, CCDC171, CLIP1, DMXL2, EHBP1, ELAVL4, ETV5, FIGN, FOXO3, FTO, GBE1, GRID1, HHIP, HSD17B12, INO80E, KAT8, KCNK3, LINGO2, LMX1B, MAP2K5, NRXN3, NT5C2, PARK2, RABEP1, RASA2, RPTOR, SBK1, SCARB2, SLC39A8, SMG6, TAL1, TCF7L2, TOMM40, TRIM66, USP37, ZC3H4	38
	Cancer	development	development of intestinal adenoma	8,80E-03	PARK2	1
	Cancer	ovarian teratoma	ovarian teratoma	8,80E-03	FOXO3	1
	Cancer	progression	progression of adenoma	8,80E-03	FOXO3	1
	Cancer	apoptosis	apoptosis of medulloblastoma cells	1,10E-02	MAP2K5	1
	Cancer	cell cycle progression	arrest in cell cycle progression of leukemia cells	1,10E-02	RPTOR	1
	Cancer	stage IV colorectal cancer	stage IV colorectal cancer	1,10E-02	RPTOR	1
	Cancer	transformation	transformation of myeloid progenitor cells	1,10E-02	FOXO3	1
	Cancer	transformation	transformation of intestinal cell lines	2,40E-02	TCF7L2	1
	Cancer	transformation	transformation of B-lymphocyte derived cell lines	3,69E-02	HIP1	1
	Cancer	transformation	cell transformation	3,99E-02	FOXO3, HIP1, MAP2K5, TCF7L2	4
	Cancer	tumorigenesis	tumorigenesis of prostatic adenocarcinoma	1,10E-02	HIP1	1
	Cancer	tumorigenesis	tumorigenesis of tissue	1,16E-02	ASB4, C6orf106, CADM2, CALCR, CCDC171, CLIP1, DMXL2, EHBP1, ELAVL4, ETV5, FIGN, FOXO3, FTO, GBE1, GNAT2, GRID1, HHIP, HIP1, HSD17B12, INO80E, KAT8, KCNK3, LINGO2, LMX1B, MAP2K5, MTCH2, NRXN3, NT5C2, PARK2, RABEP1, RASA2, RPTOR, SBK1, SLC39A8, SMG6, TAL1, TCF7L2, TOMM40, TRIM66, USP37, ZC3H4	41
	Cancer	tumorigenesis	tumorigenesis of intestinal cell lines	1,54E-02	TCF7L2	1
	Cancer	genitourinary carcinoma	genitourinary carcinoma	1,18E-02	ASB4, CADM2, CALCR, CCDC171, CLIP1, DMXL2, EHBP1, ETV5, FIGN, FOXO3, GBE1, GRID1, HIP1, LINGO2, MAP2K5, MTCH2, NRXN3, NT5C2, RABEP1, RPTOR, SLC39A8, SMG6, ZC3H4	23
	Cancer	generation	generation of tumor	1,32E-02	PARK2	1
	Cancer	malignant cutaneous melanoma cancer	malignant cutaneous melanoma cancer	1,70E-02	ASB4, CADM2, CALCR, CLIP1, DMXL2, EHBP1, ELAVL4, FOXO3, GNAT2, GRID1, HHIP, LINGO2, LMX1B, NRXN3, QPCTL, RASA2, SBK1, SLC39A8, TAL1, USP37, ZC3H4	21
	Cancer	invasion	invasion of prostate cancer cells	1,75E-02	MAP2K5	1
	Cancer	invasion	invasion of cancer cells	2,71E-02	FOXO3, MAP2K5	2
	Cancer	pancreatic carcinoid tumor	pancreatic carcinoid tumor	1,75E-02	FOXO3	1
	Cancer	urogenital cancer	urogenital cancer	1,84E-02	ASB4, CADM2, CALCR, CCDC171, CLIP1, DMXL2, EHBP1, ETV5, FIGN, FOXO3, GBE1, GRID1, HIP1, LINGO2, MAP2K5, MTCH2, NRXN3, NT5C2, PARK2, RABEP1, RPTOR, SLC39A8, SMG6, ZC3H4	24
	Cancer	epithelial cancer	epithelial cancer	1,85E-02	ASB4, C6orf106, CADM2, CALCR, CCDC171, CLIP1, DMXL2, EHBP1, ELAVL4, ETV5, FIGN, FOXO3, FTO, GBE1, GRID1, HHIP, HIP1, HSD17B12, INO80E, KAT8, KCNK3, LINGO2, LMX1B, MAP2K5, MTCH2, NRXN3, NT5C2, PARK2, RABEP1, RASA2, RPTOR, SBK1, SLC39A8, SMG6, TAL1, TCF7L2, TOMM40, TRIM66, USP37, ZC3H4	40
	Cancer	prolactinoma	prolactinoma	2,19E-02	FOXO3	1
	Cancer	prostate cancer	prostate cancer	2,46E-02	CALCR, DMXL2, EHBP1, ETV5, HIP1, MTCH2, NRXN3, RPTOR	8
	Cancer	embryonal rhabdomyosarcoma	embryonal rhabdomyosarcoma	2,66E-02	ASB4, CALCR, DMXL2, GBE1, PARK2, SLC39A8	6
	Cancer	proliferation	proliferation of multiple myeloma cells	3,05E-02	TCF7L2	1
	Cancer	cancer	cancer of cells	3,36E-02	ASB4, C6orf106, CADM2, CLIP1, DMXL2, FOXO3, GRID1, HHIP, MTCH2, NRXN3, NT5C2, PARK2, RABEP1, RPTOR, TAL1, TCF7L2, TRIM66, ZC3H4	18
	Cancer	squamous cell skin cancer	squamous cell skin cancer	3,82E-02	CADM2, FOXO3, HHIP, PARK2, RABEP1, RPTOR	6
	Cancer	prostatic carcinoma	prostatic carcinoma	3,89E-02	CALCR, DMXL2, HIP1, MTCH2, NRXN3, RPTOR	6
	Cancer	gastrointestinal tract cancer	gastrointestinal tract cancer	3,89E-02	ASB4, CALCR, CCDC171, CLIP1, DMXL2, EHBP1, ELAVL4, ETV5, FIGN, FOXO3, FTO, GBE1, GRID1, HHIP, HSD17B12, INO80E, LINGO2, MAP2K5, NRXN3, NT5C2, PARK2, RABEP1, RASA2, RPTOR, SCARB2, SLC39A8, SMG6, TCF7L2, TOMM40, TRIM66, ZC3H4	31
	Cancer	sarcoma	sarcoma	3,99E-02	ASB4, CALCR, DMXL2, FOXO3, GBE1, HHIP, PARK2, SLC39A8	8
	Cancer	soft tissue sarcoma cancer	soft tissue sarcoma cancer	4,08E-02	ASB4, CALCR, DMXL2, FOXO3, GBE1, PARK2, SLC39A8	7
	Cancer	urinary tract cancer	urinary tract cancer	4,26E-02	CADM2, CLIP1, FIGN, FOXO3, GBE1, MAP2K5, NT5C2, SLC39A8, ZC3H4	9
14	Organismal Injury and Abnormalities	quantity	quantity of tumor	3,33E-04	HHIP, HIP1, PARK2, TAL1	4
	Organismal Injury and Abnormalities	quantity	quantity of basal-cell carcinoma	2,21E-03	HHIP	1
	Organismal Injury and Abnormalities	quantity	quantity of adenomatous polyps	6,61E-03	PARK2	1
	Organismal Injury and Abnormalities	quantity	quantity of carcinoma cells	6,61E-03	FOXO3	1
	Organismal Injury and Abnormalities	quantity	quantity of malignant tumor	1,22E-02	HHIP, TAL1	2
	Organismal Injury and Abnormalities	quantity	quantity of lymphoma	3,90E-02	TAL1	1
	Organismal Injury and Abnormalities	hemangioma	hemangioma	4,16E-04	CADM2, FOXO3, HIP1, NRXN3, PARK2, RPTOR	6
	Organismal Injury and Abnormalities	hemangioblastoma	hemangioblastoma	1,10E-03	CADM2, FOXO3, HIP1, PARK2, RPTOR	5
	Organismal Injury and Abnormalities	precursor T-cell lymphoblastic leukemia-lymphoma	precursor T-cell lymphoblastic leukemia-lymphoma	1,32E-03	NT5C2, RPTOR, TAL1	3
	Organismal Injury and Abnormalities	achromatopsia type 4	achromatopsia type 4	2,21E-03	GNAT2	1
	Organismal Injury and Abnormalities	adult polyglucosan body disease	adult polyglucosan body disease	2,21E-03	GBE1	1
	Organismal Injury and Abnormalities	autosomal recessive juvenile Parkinson disease type 2	autosomal recessive juvenile Parkinson disease type 2	2,21E-03	PARK2	1
	Organismal Injury and Abnormalities	autosomal recessive spastic paraplegia type 45	autosomal recessive spastic paraplegia type 45	2,21E-03	NT5C2	1
	Organismal Injury and Abnormalities	childhood neuromuscular glycogen storage disease type IV	childhood neuromuscular glycogen storage disease type IV	2,21E-03	GBE1	1
	Organismal Injury and Abnormalities	classic hepatic glycogen storage disease type IV	classic hepatic glycogen storage disease type IV	2,21E-03	GBE1	1
	Organismal Injury and Abnormalities	combined hepatic and myopathic glycogen storage disease type IV	combined hepatic and myopathic glycogen storage disease type IV	2,21E-03	GBE1	1
	Organismal Injury and Abnormalities	congenital neuromuscular glycogen storage disease type IV	congenital neuromuscular glycogen storage disease type IV	2,21E-03	GBE1	1
	Organismal Injury and Abnormalities	dysplasia	dysplasia of podocytes	2,21E-03	LMX1B	1
	Organismal Injury and Abnormalities	fatal perinatal neuromuscular glycogen storage disease type IV	fatal perinatal neuromuscular glycogen storage disease type IV	2,21E-03	GBE1	1
	Organismal Injury and Abnormalities	growth retardation, developmental delay, coarse facies, and early death	growth retardation, developmental delay, coarse facies, and early death	2,21E-03	FTO	1
	Organismal Injury and Abnormalities	hereditary prostate cancer 12	hereditary prostate cancer 12	2,21E-03	EHBP1	1
	Organismal Injury and Abnormalities	injury	injury of inner ear	2,21E-03	GRID1	1
	Organismal Injury and Abnormalities	nail-patella syndrome	nail-patella syndrome	2,21E-03	LMX1B	1
	Organismal Injury and Abnormalities	nonprogressive hepatic glycogen storage disease type IV	nonprogressive hepatic glycogen storage disease type IV	2,21E-03	GBE1	1
	Organismal Injury and Abnormalities	primary pulmonary hypertension 4	primary pulmonary hypertension 4	2,21E-03	KCNK3	1
	Organismal Injury and Abnormalities	progressive myoclonic epilepsy type 4 without renal failure	progressive myoclonic epilepsy type 4 without renal failure	2,21E-03	SCARB2	1
	Organismal Injury and Abnormalities	acute lymphocytic leukemia	acute lymphocytic leukemia	2,39E-03	FOXO3, NT5C2, RPTOR, TAL1	4
	Organismal Injury and Abnormalities	function	abnormal function of inner ear	2,41E-03	GRID1, SCARB2	2
	Organismal Injury and Abnormalities	function	function of vestibular hair cells	6,61E-03	SCARB2	1
	Organismal Injury and Abnormalities	neurodegeneration	neurodegeneration of outer hair cells	2,41E-03	GRID1, SCARB2	2
	Organismal Injury and Abnormalities	neurodegeneration	neurodegeneration of hippocampal neurons	3,69E-02	PARK2	1
	Organismal Injury and Abnormalities	skin cancer	skin cancer	4,18E-03	ASB4, CADM2, CALCR, CLIP1, DMXL2, EHBP1, ELAVL4, FOXO3, GNAT2, GRID1, HHIP, LINGO2, LMX1B, NRXN3, PARK2, QPCTL, RABEP1, RASA2, RPTOR, SBK1, SLC39A8, TAL1, USP37, ZC3H4	24
	Organismal Injury and Abnormalities	damage	damage of red blood cells	4,41E-03	FOXO3	1
	Organismal Injury and Abnormalities	damage	damage of connective tissue	1,87E-02	FOXO3, SLC39A8	2
	Organismal Injury and Abnormalities	hypoplasia	hypoplasia of iris stroma	4,41E-03	LMX1B	1
	Organismal Injury and Abnormalities	metastasis	metastasis of intestinal cell lines	4,41E-03	TCF7L2	1
	Organismal Injury and Abnormalities	metastasis	metastasis of cervical cancer cell lines	1,32E-02	RPTOR	1
	Organismal Injury and Abnormalities	progressive myoclonic epilepsy type 4 with renal failure	progressive myoclonic epilepsy type 4 with renal failure	4,41E-03	SCARB2	1
	Organismal Injury and Abnormalities	frequency	frequency of thymic lymphoma	6,61E-03	TAL1	1
	Organismal Injury and Abnormalities	hyperplasia	hyperplasia of neointimal cells	6,61E-03	FOXO3	1
	Organismal Injury and Abnormalities	hyperplasia	hyperplasia of neointima	1,54E-02	FOXO3	1
	Organismal Injury and Abnormalities	hyperplasia	hyperplasia of pituitary gland	3,26E-02	TCF7L2	1
	Organismal Injury and Abnormalities	hyperplasia	hyperplasia of T lymphocytes	4,54E-02	FOXO3	1
	Organismal Injury and Abnormalities	malignant solid tumor	malignant solid tumor	6,95E-03	ASB4, C6orf106, CADM2, CALCR, CCDC171, CLIP1, DMXL2, EHBP1, ELAVL4, ETV5, FIGN, FOXO3, FTO, GBE1, GNAT2, GRID1, HHIP, HIP1, HSD17B12, INO80E, KAT8, KCNK3, LINGO2, LMX1B, MAP2K5, MTCH2, NRXN3, NT5C2, PARK2, QPCTL, RABEP1, RASA2, RPTOR, SBK1, SCARB2, SLC39A8, SMG6, TAL1, TCF7L2, TOMM40, TRIM66, USP37, ZC3H4	43
	Organismal Injury and Abnormalities	digestive system cancer	digestive system cancer	7,11E-03	ASB4, CADM2, CALCR, CCDC171, CLIP1, DMXL2, EHBP1, ELAVL4, ETV5, FIGN, FOXO3, FTO, GBE1, GRID1, HHIP, HSD17B12, INO80E, KAT8, KCNK3, LINGO2, LMX1B, MAP2K5, NRXN3, NT5C2, PARK2, RABEP1, RASA2, RPTOR, SBK1, SCARB2, SLC39A8, SMG6, TAL1, TCF7L2, TOMM40, TRIM66, USP37, ZC3H4	38
	Organismal Injury and Abnormalities	degeneration	degeneration of stria vascularis of cochlea	8,80E-03	SCARB2	1
	Organismal Injury and Abnormalities	development	development of intestinal adenoma	8,80E-03	PARK2	1
	Organismal Injury and Abnormalities	ovarian teratoma	ovarian teratoma	8,80E-03	FOXO3	1
	Organismal Injury and Abnormalities	progression	progression of adenoma	8,80E-03	FOXO3	1
	Organismal Injury and Abnormalities	apoptosis	apoptosis of medulloblastoma cells	1,10E-02	MAP2K5	1
	Organismal Injury and Abnormalities	cell cycle progression	arrest in cell cycle progression of leukemia cells	1,10E-02	RPTOR	1
	Organismal Injury and Abnormalities	stage IV colorectal cancer	stage IV colorectal cancer	1,10E-02	RPTOR	1
	Organismal Injury and Abnormalities	transformation	transformation of myeloid progenitor cells	1,10E-02	FOXO3	1
	Organismal Injury and Abnormalities	tumorigenesis	tumorigenesis of prostatic adenocarcinoma	1,10E-02	HIP1	1
	Organismal Injury and Abnormalities	tumorigenesis	tumorigenesis of tissue	1,16E-02	ASB4, C6orf106, CADM2, CALCR, CCDC171, CLIP1, DMXL2, EHBP1, ELAVL4, ETV5, FIGN, FOXO3, FTO, GBE1, GNAT2, GRID1, HHIP, HIP1, HSD17B12, INO80E, KAT8, KCNK3, LINGO2, LMX1B, MAP2K5, MTCH2, NRXN3, NT5C2, PARK2, RABEP1, RASA2, RPTOR, SBK1, SLC39A8, SMG6, TAL1, TCF7L2, TOMM40, TRIM66, USP37, ZC3H4	41
	Organismal Injury and Abnormalities	tumorigenesis	tumorigenesis of intestinal cell lines	1,54E-02	TCF7L2	1
	Organismal Injury and Abnormalities	genitourinary carcinoma	genitourinary carcinoma	1,18E-02	ASB4, CADM2, CALCR, CCDC171, CLIP1, DMXL2, EHBP1, ETV5, FIGN, FOXO3, GBE1, GRID1, HIP1, LINGO2, MAP2K5, MTCH2, NRXN3, NT5C2, RABEP1, RPTOR, SLC39A8, SMG6, ZC3H4	23
	Organismal Injury and Abnormalities	generation	generation of tumor	1,32E-02	PARK2	1
	Organismal Injury and Abnormalities	atrophy	atrophy of myotube	1,54E-02	FOXO3	1
	Organismal Injury and Abnormalities	atrophy	atrophy of myofiber	3,48E-02	FOXO3	1
	Organismal Injury and Abnormalities	malignant cutaneous melanoma cancer	malignant cutaneous melanoma cancer	1,70E-02	ASB4, CADM2, CALCR, CLIP1, DMXL2, EHBP1, ELAVL4, FOXO3, GNAT2, GRID1, HHIP, LINGO2, LMX1B, NRXN3, QPCTL, RASA2, SBK1, SLC39A8, TAL1, USP37, ZC3H4	21
	Organismal Injury and Abnormalities	cell death	cell death of cardiomyocytes	1,72E-02	FOXO3, MAP2K5, PARK2	3
	Organismal Injury and Abnormalities	cerebral edema	cerebral edema	1,75E-02	FOXO3	1
	Organismal Injury and Abnormalities	invasion	invasion of prostate cancer cells	1,75E-02	MAP2K5	1
	Organismal Injury and Abnormalities	invasion	invasion of cancer cells	2,71E-02	FOXO3, MAP2K5	2
	Organismal Injury and Abnormalities	pancreatic carcinoid tumor	pancreatic carcinoid tumor	1,75E-02	FOXO3	1
	Organismal Injury and Abnormalities	urogenital cancer	urogenital cancer	1,84E-02	ASB4, CADM2, CALCR, CCDC171, CLIP1, DMXL2, EHBP1, ETV5, FIGN, FOXO3, GBE1, GRID1, HIP1, LINGO2, MAP2K5, MTCH2, NRXN3, NT5C2, PARK2, RABEP1, RPTOR, SLC39A8, SMG6, ZC3H4	24
	Organismal Injury and Abnormalities	epithelial cancer	epithelial cancer	1,85E-02	ASB4, C6orf106, CADM2, CALCR, CCDC171, CLIP1, DMXL2, EHBP1, ELAVL4, ETV5, FIGN, FOXO3, FTO, GBE1, GRID1, HHIP, HIP1, HSD17B12, INO80E, KAT8, KCNK3, LINGO2, LMX1B, MAP2K5, MTCH2, NRXN3, NT5C2, PARK2, RABEP1, RASA2, RPTOR, SBK1, SLC39A8, SMG6, TAL1, TCF7L2, TOMM40, TRIM66, USP37, ZC3H4	40
	Organismal Injury and Abnormalities	microphthalmia	microphthalmia	1,87E-02	HIP1, LMX1B	2
	Organismal Injury and Abnormalities	Parkinson's disease	autosomal dominant Parkinson's disease	1,97E-02	PARK2	1
	Organismal Injury and Abnormalities	prolactinoma	prolactinoma	2,19E-02	FOXO3	1
	Organismal Injury and Abnormalities	encephalopathy	autosomal dominant encephalopathy	2,37E-02	GNAT2, PARK2	2
	Organismal Injury and Abnormalities	inflammatory pain	inflammatory pain	2,40E-02	LMX1B	1
	Organismal Injury and Abnormalities	prostate cancer	prostate cancer	2,46E-02	CALCR, DMXL2, EHBP1, ETV5, HIP1, MTCH2, NRXN3, RPTOR	8
	Organismal Injury and Abnormalities	embryonal rhabdomyosarcoma	embryonal rhabdomyosarcoma	2,66E-02	ASB4, CALCR, DMXL2, GBE1, PARK2, SLC39A8	6
	Organismal Injury and Abnormalities	proliferation	proliferation of multiple myeloma cells	3,05E-02	TCF7L2	1
	Organismal Injury and Abnormalities	cancer	cancer of cells	3,36E-02	ASB4, C6orf106, CADM2, CLIP1, DMXL2, FOXO3, GRID1, HHIP, MTCH2, NRXN3, NT5C2, PARK2, RABEP1, RPTOR, TAL1, TCF7L2, TRIM66, ZC3H4	18
	Organismal Injury and Abnormalities	inborn error of carbohydrate metabolism	inborn error of carbohydrate metabolism	3,39E-02	GBE1, SLC39A8	2
	Organismal Injury and Abnormalities	hemodynamically unstable ventricular tachycardia	hemodynamically unstable ventricular tachycardia	3,48E-02	KCNK3	1
	Organismal Injury and Abnormalities	ventricular fibrillation	recurrent ventricular fibrillation	3,48E-02	KCNK3	1
	Organismal Injury and Abnormalities	erosion	erosion of articular cartilage	3,69E-02	SLC39A8	1
	Organismal Injury and Abnormalities	squamous cell skin cancer	squamous cell skin cancer	3,82E-02	CADM2, FOXO3, HHIP, PARK2, RABEP1, RPTOR	6
	Organismal Injury and Abnormalities	prostatic carcinoma	prostatic carcinoma	3,89E-02	CALCR, DMXL2, HIP1, MTCH2, NRXN3, RPTOR	6
	Organismal Injury and Abnormalities	gastrointestinal tract cancer	gastrointestinal tract cancer	3,89E-02	ASB4, CALCR, CCDC171, CLIP1, DMXL2, EHBP1, ELAVL4, ETV5, FIGN, FOXO3, FTO, GBE1, GRID1, HHIP, HSD17B12, INO80E, LINGO2, MAP2K5, NRXN3, NT5C2, PARK2, RABEP1, RASA2, RPTOR, SCARB2, SLC39A8, SMG6, TCF7L2, TOMM40, TRIM66, ZC3H4	31
	Organismal Injury and Abnormalities	sarcoma	sarcoma	3,99E-02	ASB4, CALCR, DMXL2, FOXO3, GBE1, HHIP, PARK2, SLC39A8	8
	Organismal Injury and Abnormalities	soft tissue sarcoma cancer	soft tissue sarcoma cancer	4,08E-02	ASB4, CALCR, DMXL2, FOXO3, GBE1, PARK2, SLC39A8	7
	Organismal Injury and Abnormalities	infection	infection of spleen	4,11E-02	PARK2	1
	Organismal Injury and Abnormalities	hypertrophy	hypertrophy of cardiomyocytes	4,23E-02	FOXO3, MAP2K5	2
	Organismal Injury and Abnormalities	urinary tract cancer	urinary tract cancer	4,26E-02	CADM2, CLIP1, FIGN, FOXO3, GBE1, MAP2K5, NT5C2, SLC39A8, ZC3H4	9
	Organismal Injury and Abnormalities	discomfort	discomfort	4,40E-02	CALCR, KCNK3, LMX1B	3
15	Cell-mediated Immune Response	development	development of double-negative T lymphocyte	3,66E-04	RPTOR, TAL1	2
	Cell-mediated Immune Response	development	development of DN1 cells	4,41E-03	RPTOR	1
	Cell-mediated Immune Response	development	development of DN2 cells	4,41E-03	RPTOR	1
	Cell-mediated Immune Response	development	development of pro-T3 thymocytes	8,80E-03	RPTOR	1
	Cell-mediated Immune Response	development	development of double-positive thymocyte	1,97E-02	TAL1	1
16	Cellular Development	development	development of double-negative T lymphocyte	3,66E-04	RPTOR, TAL1	2
	Cellular Development	development	development of podocytes	2,21E-03	LMX1B	1
	Cellular Development	development	development of DN1 cells	4,41E-03	RPTOR	1
	Cellular Development	development	development of DN2 cells	4,41E-03	RPTOR	1
	Cellular Development	development	development of sperm head	4,41E-03	CLIP1	1
	Cellular Development	development	development of pro-T3 thymocytes	8,80E-03	RPTOR	1
	Cellular Development	development	development of mast cells	1,32E-02	TAL1	1
	Cellular Development	development	development of double-positive thymocyte	1,97E-02	TAL1	1
	Cellular Development	development	development of retinal cone cells	3,05E-02	GNAT2	1
	Cellular Development	development	development of follicular B lymphocytes	4,54E-02	TAL1	1
	Cellular Development	differentiation	differentiation of nervous system	4,84E-04	ELAVL4, ETV5, FOXO3, LMX1B, RPTOR, TAL1, TCF7L2	7
	Cellular Development	differentiation	differentiation of neurons	5,69E-03	ELAVL4, ETV5, FOXO3, LMX1B, TAL1	5
	Cellular Development	differentiation	differentiation of B-2 lymphocytes	6,61E-03	TAL1	1
	Cellular Development	differentiation	differentiation of dorsal root ganglion cells	6,61E-03	ETV5	1
	Cellular Development	differentiation	differentiation of marginal-zone B lymphocytes	6,61E-03	TAL1	1
	Cellular Development	differentiation	differentiation of podocytes	6,61E-03	LMX1B	1
	Cellular Development	differentiation	differentiation of transitional 1 B lymphocytes	6,61E-03	TAL1	1
	Cellular Development	differentiation	differentiation of pheochromocytoma cell lines	1,98E-02	ETV5, FOXO3	2
	Cellular Development	differentiation	differentiation of tumor cell lines	2,10E-02	ETV5, FOXO3, GNAT2, TAL1	4
	Cellular Development	differentiation	differentiation of bone-marrow-derived monocyte/macrophage precursor cells	2,83E-02	TAL1	1
	Cellular Development	cell proliferation	cell proliferation of leukocyte cell lines	1,75E-03	HIP1, MAP2K5, RABEP1, TAL1	4
	Cellular Development	cell proliferation	cell proliferation of ovarian cancer cell lines	4,18E-02	CLIP1, FOXO3	2
	Cellular Development	maturation	maturation of promegakaryocytes	2,21E-03	TAL1	1
	Cellular Development	maturation	maturation of red blood cells	2,27E-03	FOXO3, TAL1	2
	Cellular Development	maturation	maturation of marginal-zone B lymphocytes	6,61E-03	TAL1	1
	Cellular Development	maturation	maturation of hematopoietic progenitor cells	1,38E-02	FOXO3, TAL1	2
	Cellular Development	maturation	maturation of erythroid cells	3,48E-02	FOXO3	1
	Cellular Development	maturation	maturation of leukemia cell lines	3,69E-02	FOXO3	1
	Cellular Development	proliferation	proliferation of bone-marrow-derived monocyte/macrophage precursor cells	2,21E-03	TAL1	1
	Cellular Development	proliferation	proliferation of promegakaryocytes	2,21E-03	TAL1	1
	Cellular Development	proliferation	proliferation of satellite cells	8,80E-03	FOXO3	1
	Cellular Development	proliferation	proliferation of biliary epithelial cells	2,83E-02	MAP2K5	1
	Cellular Development	proliferation	proliferation of multiple myeloma cells	3,05E-02	TCF7L2	1
	Cellular Development	proliferation	proliferation of spermatogonia	3,48E-02	ETV5	1
	Cellular Development	proliferation	arrest in proliferation of leukemia cell lines	4,11E-02	TAL1	1
	Cellular Development	proliferation	proliferation of TREG cells	4,33E-02	RPTOR	1
	Cellular Development	specification	specification of primary neurons	2,21E-03	ELAVL4	1
	Cellular Development	epithelial-mesenchymal transition	epithelial-mesenchymal transition of tumor cell lines	2,65E-03	ETV5, FOXO3, RPTOR	3
	Cellular Development	epithelial-mesenchymal transition	epithelial-mesenchymal transition of endometrial cancer cell lines	1,10E-02	ETV5	1
	Cellular Development	epithelial-mesenchymal transition	epithelial-mesenchymal transition of prostate cancer cell lines	3,90E-02	FOXO3	1
	Cellular Development	epithelial-mesenchymal transition	epithelial-mesenchymal transition of colorectal cancer cell lines	4,54E-02	RPTOR	1
	Cellular Development	quantity	quantity of carcinoma cells	6,61E-03	FOXO3	1
	Cellular Development	growth	arrest in growth of endothelial cells	8,80E-03	FOXO3	1
	Cellular Development	tubulogenesis	tubulogenesis of vascular endothelial cells	1,10E-02	TAL1	1
	Cellular Development	commitment	commitment of B lymphocytes	1,32E-02	TAL1	1
	Cellular Development	expansion	expansion of effector T lymphocytes	1,32E-02	FOXO3	1
	Cellular Development	expansion	expansion of motor neurons	1,32E-02	FTO	1
	Cellular Development	generation	generation of v3 neuron	1,32E-02	FTO	1
	Cellular Development	self-renewal	self-renewal of myeloid progenitor cells	1,32E-02	FOXO3	1
	Cellular Development	lifespan	lifespan of red blood cells	1,75E-02	FOXO3	1
	Cellular Development	formation	formation of sarcomere	2,19E-02	MAP2K5	1
17	Cellular Function and Maintenance	development	development of double-negative T lymphocyte	3,66E-04	RPTOR, TAL1	2
	Cellular Function and Maintenance	development	development of DN1 cells	4,41E-03	RPTOR	1
	Cellular Function and Maintenance	development	development of DN2 cells	4,41E-03	RPTOR	1
	Cellular Function and Maintenance	development	development of pro-T3 thymocytes	8,80E-03	RPTOR	1
	Cellular Function and Maintenance	development	development of double-positive thymocyte	1,97E-02	TAL1	1
	Cellular Function and Maintenance	influx	influx of Zn2+	2,21E-03	SLC39A8	1
	Cellular Function and Maintenance	axonal transport	arrest in axonal transport of mitochondria	4,41E-03	PARK2	1
	Cellular Function and Maintenance	formation	formation of perinuclear vesicles	4,41E-03	HIP1	1
	Cellular Function and Maintenance	formation	formation of sarcomere	2,19E-02	MAP2K5	1
	Cellular Function and Maintenance	formation	formation of artificial clathrin cages	2,83E-02	HIP1	1
	Cellular Function and Maintenance	formation	formation of aggresome	3,48E-02	PARK2	1
	Cellular Function and Maintenance	stabilization	stabilization of cytoplasmic microtubule	4,41E-03	CLIP1	1
	Cellular Function and Maintenance	turnover	turnover of Langerhans cells	4,41E-03	RPTOR	1
	Cellular Function and Maintenance	autophagy	autophagy	6,45E-03	FOXO3, KAT8, LMX1B, PARK2, RPTOR	5
	Cellular Function and Maintenance	autophagy	autophagy of cortical neurons	1,10E-02	PARK2	1
	Cellular Function and Maintenance	autophagy	autophagy of heart	1,54E-02	PARK2	1
	Cellular Function and Maintenance	autophagy	autophagy of muscle	1,54E-02	FOXO3	1
	Cellular Function and Maintenance	autophagy	autophagy of neuroblastoma cell lines	1,75E-02	RPTOR	1
	Cellular Function and Maintenance	autophagy	autophagy of mitochondria	1,97E-02	PARK2	1
	Cellular Function and Maintenance	autophagy	autophagy of fibroblasts	3,69E-02	FOXO3	1
	Cellular Function and Maintenance	autophagy	autophagy of cells	4,02E-02	FOXO3, PARK2, RPTOR	3
	Cellular Function and Maintenance	function	function of vestibular hair cells	6,61E-03	SCARB2	1
	Cellular Function and Maintenance	function	function of cytoskeleton	1,32E-02	HIP1	1
	Cellular Function and Maintenance	homeostasis	cellular homeostasis	8,33E-03	CALCR, FOXO3, GBE1, GNAT2, KAT8, LMX1B, PARK2, RPTOR, SLC39A8, TAL1, TCF7L2	11
	Cellular Function and Maintenance	homeostasis	homeostasis of D-glucose	1,85E-02	FOXO3, GBE1, TCF7L2	3
	Cellular Function and Maintenance	growth	arrest in growth of endothelial cells	8,80E-03	FOXO3	1
	Cellular Function and Maintenance	orientation	orientation of microtubules	8,80E-03	CLIP1	1
	Cellular Function and Maintenance	production	production of follicular B lymphocytes	1,10E-02	TAL1	1
	Cellular Function and Maintenance	reorganization	reorganization of cell-cell contacts	1,10E-02	ETV5	1
	Cellular Function and Maintenance	tubulogenesis	tubulogenesis of vascular endothelial cells	1,10E-02	TAL1	1
	Cellular Function and Maintenance	self-renewal	self-renewal of myeloid progenitor cells	1,32E-02	FOXO3	1
	Cellular Function and Maintenance	glycolysis	glycolysis of lung cancer cell lines	1,54E-02	PARK2	1
	Cellular Function and Maintenance	receptor-mediated endocytosis	receptor-mediated endocytosis of protein	1,54E-02	HIP1	1
	Cellular Function and Maintenance	phagocytosis	phagocytosis of macrophage cancer cell lines	2,62E-02	CLIP1	1
	Cellular Function and Maintenance	localization	localization of mitochondria	2,83E-02	PARK2	1
	Cellular Function and Maintenance	dynamics	dynamics of microtubules	3,48E-02	CLIP1	1
	Cellular Function and Maintenance	quantity	quantity of cilia	3,48E-02	FTO	1
	Cellular Function and Maintenance	elevation	elevation of Ca2+ in cytosol	4,33E-02	CALCR, GNAT2	2
18	Cellular Growth and Proliferation	development	development of double-negative T lymphocyte	3,66E-04	RPTOR, TAL1	2
	Cellular Growth and Proliferation	development	development of podocytes	2,21E-03	LMX1B	1
	Cellular Growth and Proliferation	development	development of DN1 cells	4,41E-03	RPTOR	1
	Cellular Growth and Proliferation	development	development of DN2 cells	4,41E-03	RPTOR	1
	Cellular Growth and Proliferation	development	development of sperm head	4,41E-03	CLIP1	1
	Cellular Growth and Proliferation	development	development of pro-T3 thymocytes	8,80E-03	RPTOR	1
	Cellular Growth and Proliferation	development	development of mast cells	1,32E-02	TAL1	1
	Cellular Growth and Proliferation	development	development of double-positive thymocyte	1,97E-02	TAL1	1
	Cellular Growth and Proliferation	development	development of retinal cone cells	3,05E-02	GNAT2	1
	Cellular Growth and Proliferation	development	development of follicular B lymphocytes	4,54E-02	TAL1	1
	Cellular Growth and Proliferation	cell proliferation	cell proliferation of leukocyte cell lines	1,75E-03	HIP1, MAP2K5, RABEP1, TAL1	4
	Cellular Growth and Proliferation	cell proliferation	cell proliferation of ovarian cancer cell lines	4,18E-02	CLIP1, FOXO3	2
	Cellular Growth and Proliferation	proliferation	proliferation of bone-marrow-derived monocyte/macrophage precursor cells	2,21E-03	TAL1	1
	Cellular Growth and Proliferation	proliferation	proliferation of promegakaryocytes	2,21E-03	TAL1	1
	Cellular Growth and Proliferation	proliferation	proliferation of satellite cells	8,80E-03	FOXO3	1
	Cellular Growth and Proliferation	proliferation	proliferation of gonadal cells	1,62E-02	ETV5, FOXO3	2
	Cellular Growth and Proliferation	proliferation	proliferation of biliary epithelial cells	2,83E-02	MAP2K5	1
	Cellular Growth and Proliferation	proliferation	proliferation of cells	2,90E-02	CALCR, CLIP1, ELAVL4, ETV5, FOXO3, FTO, HHIP, HIP1, KAT8, KCNK3, LMX1B, MAP2K5, PARK2, RABEP1, RPTOR, TAL1, TCF7L2, USP37	18
	Cellular Growth and Proliferation	proliferation	proliferation of multiple myeloma cells	3,05E-02	TCF7L2	1
	Cellular Growth and Proliferation	proliferation	proliferation of spermatogonia	3,48E-02	ETV5	1
	Cellular Growth and Proliferation	proliferation	arrest in proliferation of leukemia cell lines	4,11E-02	TAL1	1
	Cellular Growth and Proliferation	proliferation	proliferation of TREG cells	4,33E-02	RPTOR	1
	Cellular Growth and Proliferation	excitation	excitation of striatal neurons	4,41E-03	PARK2	1
	Cellular Growth and Proliferation	quantity	quantity of carcinoma cells	6,61E-03	FOXO3	1
	Cellular Growth and Proliferation	growth	arrest in growth of endothelial cells	8,80E-03	FOXO3	1
	Cellular Growth and Proliferation	production	production of follicular B lymphocytes	1,10E-02	TAL1	1
	Cellular Growth and Proliferation	tubulogenesis	tubulogenesis of vascular endothelial cells	1,10E-02	TAL1	1
	Cellular Growth and Proliferation	expansion	expansion of effector T lymphocytes	1,32E-02	FOXO3	1
	Cellular Growth and Proliferation	expansion	expansion of motor neurons	1,32E-02	FTO	1
	Cellular Growth and Proliferation	generation	generation of v3 neuron	1,32E-02	FTO	1
	Cellular Growth and Proliferation	formation	formation of sarcomere	2,19E-02	MAP2K5	1
	Cellular Growth and Proliferation	suppressive capacity	suppressive capacity of TREG cells	2,40E-02	RPTOR	1
	Cellular Growth and Proliferation	colony formation	colony formation of erythroid cells	2,62E-02	TAL1	1
	Cellular Growth and Proliferation	colony formation	colony formation of hepatoma cell lines	2,83E-02	TCF7L2	1
	Cellular Growth and Proliferation	colony formation	colony formation of megakaryocytes	3,69E-02	TAL1	1
	Cellular Growth and Proliferation	colony formation	colony formation of tumor cell lines	4,19E-02	FOXO3, PARK2, TCF7L2	3
	Cellular Growth and Proliferation	colony formation	colony formation of brain cancer cell lines	4,54E-02	PARK2	1
	Cellular Growth and Proliferation	contact growth inhibition	contact growth inhibition of colorectal cancer cell lines	3,05E-02	FOXO3	1
19	Embryonic Development	development	development of double-negative T lymphocyte	3,66E-04	RPTOR, TAL1	2
	Embryonic Development	development	development of podocytes	2,21E-03	LMX1B	1
	Embryonic Development	development	development of DN1 cells	4,41E-03	RPTOR	1
	Embryonic Development	development	development of DN2 cells	4,41E-03	RPTOR	1
	Embryonic Development	development	development of roof plate	4,41E-03	LMX1B	1
	Embryonic Development	development	development of sperm head	4,41E-03	CLIP1	1
	Embryonic Development	development	development of pro-T3 thymocytes	8,80E-03	RPTOR	1
	Embryonic Development	development	development of midbrain-hindbrain boundary	1,32E-02	LMX1B	1
	Embryonic Development	development	development of double-positive thymocyte	1,97E-02	TAL1	1
	Embryonic Development	development	development of myocardium	2,40E-02	MAP2K5	1
	Embryonic Development	development	development of retina	2,42E-02	GNAT2, HHIP	2
	Embryonic Development	development	development of head	2,79E-02	FOXO3, FTO, GNAT2, HHIP, HIP1, LMX1B, TCF7L2	7
	Embryonic Development	development	development of retinal cone cells	3,05E-02	GNAT2	1
	Embryonic Development	development	development of follicular B lymphocytes	4,54E-02	TAL1	1
	Embryonic Development	cell death	cell death of embryonic tissue	4,56E-04	KAT8, TAL1, TCF7L2	3
	Embryonic Development	necrosis	necrosis of embryonic tissue	1,17E-03	TAL1, TCF7L2	2
	Embryonic Development	remodeling	remodeling of vitelline artery	2,21E-03	TAL1	1
	Embryonic Development	formation	formation of pedicels	4,41E-03	LMX1B	1
	Embryonic Development	formation	formation of podocyte slit diaphragm	4,41E-03	LMX1B	1
	Embryonic Development	formation	formation of eye	7,78E-03	FTO, GNAT2, HHIP, HIP1, LMX1B	5
	Embryonic Development	formation	formation of sarcomere	2,19E-02	MAP2K5	1
	Embryonic Development	mitosis	arrest in mitosis of embryonic cell lines	6,61E-03	CLIP1	1
	Embryonic Development	abnormal morphology	abnormal morphology of iris stroma	8,80E-03	LMX1B	1
	Embryonic Development	abnormal morphology	abnormal morphology of ciliary body	1,75E-02	LMX1B	1
	Embryonic Development	abnormal morphology	abnormal morphology of pupil	1,75E-02	LMX1B	1
	Embryonic Development	abnormal morphology	abnormal morphology of anterior segment of the eye	2,54E-02	HIP1, LMX1B	2
	Embryonic Development	abnormal morphology	abnormal morphology of anterior chamber of eye	3,05E-02	LMX1B	1
	Embryonic Development	abnormal morphology	abnormal morphology of corneal stroma	3,90E-02	LMX1B	1
	Embryonic Development	morphogenesis	morphogenesis of genital bud	8,80E-03	TCF7L2	1
	Embryonic Development	morphogenesis	morphogenesis of embryonic hindgut	1,10E-02	TCF7L2	1
	Embryonic Development	morphogenesis	morphogenesis of brain	1,13E-02	FTO, LMX1B	2
	Embryonic Development	morphogenesis	morphogenesis of ophthalmic vesicle	1,32E-02	FTO	1
	Embryonic Development	morphogenesis	morphogenesis of embryo	2,75E-02	FTO, LMX1B, TCF7L2	3
	Embryonic Development	morphogenesis	morphogenesis of head	3,07E-02	FTO, LMX1B, TCF7L2	3
	Embryonic Development	morphogenesis	morphogenesis of cerebellum	3,48E-02	LMX1B	1
	Embryonic Development	tubulogenesis	tubulogenesis of vascular endothelial cells	1,10E-02	TAL1	1
	Embryonic Development	degeneration	degeneration of floor plate	1,32E-02	FTO	1
	Embryonic Development	G2 phase	arrest in G2 phase of embryonic cell lines	2,62E-02	CALCR	1
	Embryonic Development	apoptosis	apoptosis of embryoblast	4,33E-02	KAT8	1
20	Organ Development	development	development of double-negative T lymphocyte	3,66E-04	RPTOR, TAL1	2
	Organ Development	development	development of podocytes	2,21E-03	LMX1B	1
	Organ Development	development	development of DN1 cells	4,41E-03	RPTOR	1
	Organ Development	development	development of DN2 cells	4,41E-03	RPTOR	1
	Organ Development	development	development of sperm head	4,41E-03	CLIP1	1
	Organ Development	development	development of pro-T3 thymocytes	8,80E-03	RPTOR	1
	Organ Development	development	development of midbrain-hindbrain boundary	1,32E-02	LMX1B	1
	Organ Development	development	development of double-positive thymocyte	1,97E-02	TAL1	1
	Organ Development	development	development of myocardium	2,40E-02	MAP2K5	1
	Organ Development	development	development of retina	2,42E-02	GNAT2, HHIP	2
	Organ Development	development	development of retinal cone cells	3,05E-02	GNAT2	1
	Organ Development	development	development of follicular B lymphocytes	4,54E-02	TAL1	1
	Organ Development	growth	initiation of growth of primordial ovarian follicle	2,21E-03	FOXO3	1
	Organ Development	growth	growth of atretic ovarian follicle	6,61E-03	FOXO3	1
	Organ Development	outgrowth	outgrowth of glomerular capillary	2,21E-03	LMX1B	1
	Organ Development	proliferation	proliferation of heart	2,21E-03	MAP2K5	1
	Organ Development	proliferation	proliferation of gonadal cells	1,62E-02	ETV5, FOXO3	2
	Organ Development	proliferation	proliferation of spermatogonia	3,48E-02	ETV5	1
	Organ Development	function	abnormal function of inner ear	2,41E-03	GRID1, SCARB2	2
	Organ Development	function	function of vestibular hair cells	6,61E-03	SCARB2	1
	Organ Development	function	function of adrenal gland	2,19E-02	KCNK3	1
	Organ Development	formation	formation of pedicels	4,41E-03	LMX1B	1
	Organ Development	formation	formation of podocyte slit diaphragm	4,41E-03	LMX1B	1
	Organ Development	formation	formation of eye	7,78E-03	FTO, GNAT2, HHIP, HIP1, LMX1B	5
	Organ Development	formation	formation of sarcomere	2,19E-02	MAP2K5	1
	Organ Development	abnormal morphology	abnormal morphology of iris stroma	8,80E-03	LMX1B	1
	Organ Development	abnormal morphology	abnormal morphology of ciliary body	1,75E-02	LMX1B	1
	Organ Development	abnormal morphology	abnormal morphology of pupil	1,75E-02	LMX1B	1
	Organ Development	abnormal morphology	abnormal morphology of anterior segment of the eye	2,54E-02	HIP1, LMX1B	2
	Organ Development	abnormal morphology	abnormal morphology of anterior chamber of eye	3,05E-02	LMX1B	1
	Organ Development	abnormal morphology	abnormal morphology of corneal stroma	3,90E-02	LMX1B	1
	Organ Development	morphogenesis	morphogenesis of brain	1,13E-02	FTO, LMX1B	2
	Organ Development	morphogenesis	morphogenesis of cerebellum	3,48E-02	LMX1B	1
	Organ Development	elongation	elongation of cardiomyocytes	1,54E-02	MAP2K5	1
21	Organismal Development	development	development of double-negative T lymphocyte	3,66E-04	RPTOR, TAL1	2
	Organismal Development	development	development of podocytes	2,21E-03	LMX1B	1
	Organismal Development	development	development of DN1 cells	4,41E-03	RPTOR	1
	Organismal Development	development	development of DN2 cells	4,41E-03	RPTOR	1
	Organismal Development	development	development of roof plate	4,41E-03	LMX1B	1
	Organismal Development	development	development of sperm head	4,41E-03	CLIP1	1
	Organismal Development	development	development of pro-T3 thymocytes	8,80E-03	RPTOR	1
	Organismal Development	development	development of midbrain-hindbrain boundary	1,32E-02	LMX1B	1
	Organismal Development	development	development of double-positive thymocyte	1,97E-02	TAL1	1
	Organismal Development	development	development of myocardium	2,40E-02	MAP2K5	1
	Organismal Development	development	development of retina	2,42E-02	GNAT2, HHIP	2
	Organismal Development	development	development of head	2,79E-02	FOXO3, FTO, GNAT2, HHIP, HIP1, LMX1B, TCF7L2	7
	Organismal Development	development	development of retinal cone cells	3,05E-02	GNAT2	1
	Organismal Development	development	development of follicular B lymphocytes	4,54E-02	TAL1	1
	Organismal Development	size	size of mesencephalon	4,26E-04	FTO, LMX1B	2
	Organismal Development	size	size of superior colliculus	4,41E-03	LMX1B	1
	Organismal Development	size	size of brain	8,74E-03	FOXO3, FTO, LMX1B	3
	Organismal Development	size	size of olfactory bulb	1,10E-02	FOXO3	1
	Organismal Development	size	size of pallium	1,32E-02	FTO	1
	Organismal Development	size	size of dentate gyrus	1,54E-02	FOXO3	1
	Organismal Development	size	size of body	4,09E-02	ETV5, FTO, GRID1, KAT8, PARK2, SCARB2	6
	Organismal Development	abnormal morphology	abnormal morphology of enlarged adenohypophysis	2,21E-03	TCF7L2	1
	Organismal Development	abnormal morphology	abnormal morphology of mesencephalon	4,25E-03	LMX1B, PARK2	2
	Organismal Development	abnormal morphology	abnormal morphology of small scapula	6,61E-03	LMX1B	1
	Organismal Development	abnormal morphology	abnormal morphology of iris stroma	8,80E-03	LMX1B	1
	Organismal Development	abnormal morphology	abnormal morphology of locus ceruleus	8,80E-03	PARK2	1
	Organismal Development	abnormal morphology	abnormal morphology of pretectum	8,80E-03	LMX1B	1
	Organismal Development	abnormal morphology	abnormal morphology of otolithic membrane	1,10E-02	SCARB2	1
	Organismal Development	abnormal morphology	abnormal morphology of enlarged ovary	1,32E-02	FOXO3	1
	Organismal Development	abnormal morphology	abnormal morphology of intermediate lobe of the pituitary gland	1,32E-02	TCF7L2	1
	Organismal Development	abnormal morphology	abnormal morphology of enlarged pituitary gland	1,54E-02	TCF7L2	1
	Organismal Development	abnormal morphology	abnormal morphology of marginal stria vascularis cells	1,54E-02	SCARB2	1
	Organismal Development	abnormal morphology	abnormal morphology of pedicels	1,54E-02	LMX1B	1
	Organismal Development	abnormal morphology	abnormal morphology of head	1,60E-02	FIGN, FTO, HIP1, LMX1B, PARK2, SCARB2, TCF7L2	7
	Organismal Development	abnormal morphology	abnormal morphology of ciliary body	1,75E-02	LMX1B	1
	Organismal Development	abnormal morphology	abnormal morphology of pupil	1,75E-02	LMX1B	1
	Organismal Development	abnormal morphology	abnormal morphology of superior colliculus	1,75E-02	LMX1B	1
	Organismal Development	abnormal morphology	abnormal morphology of substantia nigra	1,97E-02	PARK2	1
	Organismal Development	abnormal morphology	abnormal morphology of anterior segment of the eye	2,54E-02	HIP1, LMX1B	2
	Organismal Development	abnormal morphology	abnormal morphology of clavicle	2,62E-02	LMX1B	1
	Organismal Development	abnormal morphology	abnormal morphology of enterocytes	2,62E-02	TCF7L2	1
	Organismal Development	abnormal morphology	abnormal morphology of fontanelle	2,62E-02	LMX1B	1
	Organismal Development	abnormal morphology	abnormal morphology of anterior chamber of eye	3,05E-02	LMX1B	1
	Organismal Development	abnormal morphology	abnormal morphology of corneal stroma	3,90E-02	LMX1B	1
	Organismal Development	growth retardation, developmental delay, coarse facies, and early death	growth retardation, developmental delay, coarse facies, and early death	2,21E-03	FTO	1
	Organismal Development	outgrowth	outgrowth of glomerular capillary	2,21E-03	LMX1B	1
	Organismal Development	formation	formation of pedicels	4,41E-03	LMX1B	1
	Organismal Development	formation	formation of podocyte slit diaphragm	4,41E-03	LMX1B	1
	Organismal Development	formation	formation of eye	7,78E-03	FTO, GNAT2, HHIP, HIP1, LMX1B	5
	Organismal Development	formation	formation of sarcomere	2,19E-02	MAP2K5	1
	Organismal Development	lack	lack of ilium	4,41E-03	LMX1B	1
	Organismal Development	lack	lack of podocyte slit diaphragm	1,10E-02	LMX1B	1
	Organismal Development	lack	lack of supraoccipital bone	1,10E-02	LMX1B	1
	Organismal Development	lack	lack of pedicels	1,32E-02	LMX1B	1
	Organismal Development	lack	lack of ulna	1,32E-02	LMX1B	1
	Organismal Development	lack	lack of otoliths	1,54E-02	SCARB2	1
	Organismal Development	lack	lack of patella	1,54E-02	LMX1B	1
	Organismal Development	morphology	morphology of head	5,97E-03	FIGN, FTO, GRID1, HIP1, LMX1B, PARK2, SCARB2, TCF7L2	8
	Organismal Development	morphology	morphology of brain	1,01E-02	FTO, GRID1, LMX1B, PARK2, TCF7L2	5
	Organismal Development	morphology	morphology of cerebral cortex	1,47E-02	GRID1, LMX1B, PARK2	3
	Organismal Development	morphology	morphology of endothelial tissue	1,48E-02	LMX1B, MAP2K5	2
	Organismal Development	growth	arrest in growth of endothelial cells	8,80E-03	FOXO3	1
	Organismal Development	morphogenesis	morphogenesis of genital bud	8,80E-03	TCF7L2	1
	Organismal Development	morphogenesis	morphogenesis of embryonic hindgut	1,10E-02	TCF7L2	1
	Organismal Development	morphogenesis	morphogenesis of brain	1,13E-02	FTO, LMX1B	2
	Organismal Development	morphogenesis	morphogenesis of ophthalmic vesicle	1,32E-02	FTO	1
	Organismal Development	morphogenesis	morphogenesis of embryo	2,75E-02	FTO, LMX1B, TCF7L2	3
	Organismal Development	morphogenesis	morphogenesis of head	3,07E-02	FTO, LMX1B, TCF7L2	3
	Organismal Development	morphogenesis	morphogenesis of cerebellum	3,48E-02	LMX1B	1
	Organismal Development	congenital malformation	congenital malformation of face	1,06E-02	FIGN, FTO, TCF7L2	3
	Organismal Development	tubulogenesis	tubulogenesis of vascular endothelial cells	1,10E-02	TAL1	1
	Organismal Development	maturation	maturation of blood vessel	3,90E-02	FOXO3	1
22	Tissue Development	development	development of double-negative T lymphocyte	3,66E-04	RPTOR, TAL1	2
	Tissue Development	development	development of podocytes	2,21E-03	LMX1B	1
	Tissue Development	development	development of DN1 cells	4,41E-03	RPTOR	1
	Tissue Development	development	development of DN2 cells	4,41E-03	RPTOR	1
	Tissue Development	development	development of roof plate	4,41E-03	LMX1B	1
	Tissue Development	development	development of sperm head	4,41E-03	CLIP1	1
	Tissue Development	development	development of pro-T3 thymocytes	8,80E-03	RPTOR	1
	Tissue Development	development	development of mast cells	1,32E-02	TAL1	1
	Tissue Development	development	development of midbrain-hindbrain boundary	1,32E-02	LMX1B	1
	Tissue Development	development	development of double-positive thymocyte	1,97E-02	TAL1	1
	Tissue Development	development	development of myocardium	2,40E-02	MAP2K5	1
	Tissue Development	development	development of retina	2,42E-02	GNAT2, HHIP	2
	Tissue Development	development	development of retinal cone cells	3,05E-02	GNAT2	1
	Tissue Development	development	development of follicular B lymphocytes	4,54E-02	TAL1	1
	Tissue Development	accumulation	accumulation of memory precursor T lymphocytes	2,21E-03	FOXO3	1
	Tissue Development	accumulation	accumulation of T lymphocytes	2,63E-02	FOXO3, TAL1	2
	Tissue Development	maturation	maturation of promegakaryocytes	2,21E-03	TAL1	1
	Tissue Development	maturation	maturation of red blood cells	2,27E-03	FOXO3, TAL1	2
	Tissue Development	maturation	maturation of erythroid cells	3,48E-02	FOXO3	1
	Tissue Development	proliferation	proliferation of promegakaryocytes	2,21E-03	TAL1	1
	Tissue Development	proliferation	proliferation of biliary epithelial cells	2,83E-02	MAP2K5	1
	Tissue Development	specification	specification of primary neurons	2,21E-03	ELAVL4	1
	Tissue Development	formation	formation of pedicels	4,41E-03	LMX1B	1
	Tissue Development	formation	formation of podocyte slit diaphragm	4,41E-03	LMX1B	1
	Tissue Development	formation	formation of eye	7,78E-03	FTO, GNAT2, HHIP, HIP1, LMX1B	5
	Tissue Development	formation	formation of sarcomere	2,19E-02	MAP2K5	1
	Tissue Development	lack	lack of ilium	4,41E-03	LMX1B	1
	Tissue Development	lack	lack of supraoccipital bone	1,10E-02	LMX1B	1
	Tissue Development	lack	lack of ulna	1,32E-02	LMX1B	1
	Tissue Development	lack	lack of patella	1,54E-02	LMX1B	1
	Tissue Development	differentiation	differentiation of neurons	5,69E-03	ELAVL4, ETV5, FOXO3, LMX1B, TAL1	5
	Tissue Development	differentiation	differentiation of dorsal root ganglion cells	6,61E-03	ETV5	1
	Tissue Development	abnormal morphology	abnormal morphology of small scapula	6,61E-03	LMX1B	1
	Tissue Development	abnormal morphology	abnormal morphology of iris stroma	8,80E-03	LMX1B	1
	Tissue Development	abnormal morphology	abnormal morphology of ciliary body	1,75E-02	LMX1B	1
	Tissue Development	abnormal morphology	abnormal morphology of pupil	1,75E-02	LMX1B	1
	Tissue Development	abnormal morphology	abnormal morphology of anterior segment of the eye	2,54E-02	HIP1, LMX1B	2
	Tissue Development	abnormal morphology	abnormal morphology of clavicle	2,62E-02	LMX1B	1
	Tissue Development	abnormal morphology	abnormal morphology of fontanelle	2,62E-02	LMX1B	1
	Tissue Development	abnormal morphology	abnormal morphology of anterior chamber of eye	3,05E-02	LMX1B	1
	Tissue Development	abnormal morphology	abnormal morphology of corneal stroma	3,90E-02	LMX1B	1
	Tissue Development	function	function of vestibular hair cells	6,61E-03	SCARB2	1
	Tissue Development	growth	arrest in growth of endothelial cells	8,80E-03	FOXO3	1
	Tissue Development	morphogenesis	morphogenesis of genital bud	8,80E-03	TCF7L2	1
	Tissue Development	morphogenesis	morphogenesis of embryonic hindgut	1,10E-02	TCF7L2	1
	Tissue Development	morphogenesis	morphogenesis of brain	1,13E-02	FTO, LMX1B	2
	Tissue Development	morphogenesis	morphogenesis of ophthalmic vesicle	1,32E-02	FTO	1
	Tissue Development	morphogenesis	morphogenesis of cerebellum	3,48E-02	LMX1B	1
	Tissue Development	tubulogenesis	tubulogenesis of vascular endothelial cells	1,10E-02	TAL1	1
	Tissue Development	expansion	expansion of motor neurons	1,32E-02	FTO	1
	Tissue Development	generation	generation of v3 neuron	1,32E-02	FTO	1
	Tissue Development	self-renewal	self-renewal of myeloid progenitor cells	1,32E-02	FOXO3	1
	Tissue Development	production	production of extracellular matrix	1,75E-02	MAP2K5	1
23	Cardiovascular Disease	hemangioma	hemangioma	4,16E-04	CADM2, FOXO3, HIP1, NRXN3, PARK2, RPTOR	6
	Cardiovascular Disease	hemangioblastoma	hemangioblastoma	1,10E-03	CADM2, FOXO3, HIP1, PARK2, RPTOR	5
	Cardiovascular Disease	primary pulmonary hypertension 4	primary pulmonary hypertension 4	2,21E-03	KCNK3	1
	Cardiovascular Disease	hypercholesterolemia	Hypercholesterolemia	9,08E-03	FOXO3, RPTOR	2
	Cardiovascular Disease	hyperplasia	hyperplasia of neointima	1,54E-02	FOXO3	1
	Cardiovascular Disease	cell death	cell death of cardiomyocytes	1,72E-02	FOXO3, MAP2K5, PARK2	3
	Cardiovascular Disease	hemodynamically unstable ventricular tachycardia	hemodynamically unstable ventricular tachycardia	3,48E-02	KCNK3	1
	Cardiovascular Disease	ventricular fibrillation	recurrent ventricular fibrillation	3,48E-02	KCNK3	1
	Cardiovascular Disease	hypertrophy	hypertrophy of cardiomyocytes	4,23E-02	FOXO3, MAP2K5	2
24	Organ Morphology	size	size of mesencephalon	4,26E-04	FTO, LMX1B	2
	Organ Morphology	size	size of superior colliculus	4,41E-03	LMX1B	1
	Organ Morphology	size	size of brain	8,74E-03	FOXO3, FTO, LMX1B	3
	Organ Morphology	size	size of olfactory bulb	1,10E-02	FOXO3	1
	Organ Morphology	size	size of pallium	1,32E-02	FTO	1
	Organ Morphology	size	size of dentate gyrus	1,54E-02	FOXO3	1
	Organ Morphology	size	size of muscle cells	3,78E-02	FOXO3, SCARB2	2
	Organ Morphology	abnormal morphology	abnormal morphology of enlarged adenohypophysis	2,21E-03	TCF7L2	1
	Organ Morphology	abnormal morphology	abnormal morphology of mesencephalon	4,25E-03	LMX1B, PARK2	2
	Organ Morphology	abnormal morphology	abnormal morphology of small scapula	6,61E-03	LMX1B	1
	Organ Morphology	abnormal morphology	abnormal morphology of iris stroma	8,80E-03	LMX1B	1
	Organ Morphology	abnormal morphology	abnormal morphology of locus ceruleus	8,80E-03	PARK2	1
	Organ Morphology	abnormal morphology	abnormal morphology of pretectum	8,80E-03	LMX1B	1
	Organ Morphology	abnormal morphology	abnormal morphology of germ cells	9,24E-03	ETV5, FOXO3, HIP1	3
	Organ Morphology	abnormal morphology	abnormal morphology of otolithic membrane	1,10E-02	SCARB2	1
	Organ Morphology	abnormal morphology	abnormal morphology of vomeronasal organ	1,10E-02	ETV5	1
	Organ Morphology	abnormal morphology	abnormal morphology of enlarged ovary	1,32E-02	FOXO3	1
	Organ Morphology	abnormal morphology	abnormal morphology of intermediate lobe of the pituitary gland	1,32E-02	TCF7L2	1
	Organ Morphology	abnormal morphology	abnormal morphology of enlarged pituitary gland	1,54E-02	TCF7L2	1
	Organ Morphology	abnormal morphology	abnormal morphology of marginal stria vascularis cells	1,54E-02	SCARB2	1
	Organ Morphology	abnormal morphology	abnormal morphology of pedicels	1,54E-02	LMX1B	1
	Organ Morphology	abnormal morphology	abnormal morphology of ciliary body	1,75E-02	LMX1B	1
	Organ Morphology	abnormal morphology	abnormal morphology of pupil	1,75E-02	LMX1B	1
	Organ Morphology	abnormal morphology	abnormal morphology of superior colliculus	1,75E-02	LMX1B	1
	Organ Morphology	abnormal morphology	abnormal morphology of substantia nigra	1,97E-02	PARK2	1
	Organ Morphology	abnormal morphology	abnormal morphology of anterior segment of the eye	2,54E-02	HIP1, LMX1B	2
	Organ Morphology	abnormal morphology	abnormal morphology of clavicle	2,62E-02	LMX1B	1
	Organ Morphology	abnormal morphology	abnormal morphology of enterocytes	2,62E-02	TCF7L2	1
	Organ Morphology	abnormal morphology	abnormal morphology of male germ cells	2,89E-02	ETV5, HIP1	2
	Organ Morphology	abnormal morphology	abnormal morphology of anterior chamber of eye	3,05E-02	LMX1B	1
	Organ Morphology	abnormal morphology	abnormal morphology of corneal stroma	3,90E-02	LMX1B	1
	Organ Morphology	abnormal morphology	abnormal morphology of spermatogonia	4,54E-02	ETV5	1
	Organ Morphology	quantity	quantity of pedicels	2,21E-03	LMX1B	1
	Organ Morphology	quantity	quantity of podocyte slit diaphragm	4,41E-03	LMX1B	1
	Organ Morphology	quantity	quantity of enterocytes	6,61E-03	TCF7L2	1
	Organ Morphology	lack	lack of ilium	4,41E-03	LMX1B	1
	Organ Morphology	lack	lack of podocyte slit diaphragm	1,10E-02	LMX1B	1
	Organ Morphology	lack	lack of pedicels	1,32E-02	LMX1B	1
	Organ Morphology	lack	lack of ulna	1,32E-02	LMX1B	1
	Organ Morphology	lack	lack of otoliths	1,54E-02	SCARB2	1
	Organ Morphology	lack	lack of patella	1,54E-02	LMX1B	1
	Organ Morphology	area	area of beta islet cells	8,80E-03	TCF7L2	1
	Organ Morphology	morphology	morphology of brain	1,01E-02	FTO, GRID1, LMX1B, PARK2, TCF7L2	5
	Organ Morphology	morphology	morphology of cerebral cortex	1,47E-02	GRID1, LMX1B, PARK2	3
	Organ Morphology	morphogenesis	morphogenesis of brain	1,13E-02	FTO, LMX1B	2
	Organ Morphology	morphogenesis	morphogenesis of cerebellum	3,48E-02	LMX1B	1
	Organ Morphology	erosion	erosion of articular cartilage	3,69E-02	SLC39A8	1
25	Developmental Disorder	necrosis	necrosis of embryonic tissue	1,17E-03	TAL1, TCF7L2	2
	Developmental Disorder	Paget's disease of bone	symptomatic stage Paget's disease of bone	2,21E-03	CALCR	1
	Developmental Disorder	adult polyglucosan body disease	adult polyglucosan body disease	2,21E-03	GBE1	1
	Developmental Disorder	bilateral hyperpronation	bilateral hyperpronation	2,21E-03	TCF7L2	1
	Developmental Disorder	childhood neuromuscular glycogen storage disease type IV	childhood neuromuscular glycogen storage disease type IV	2,21E-03	GBE1	1
	Developmental Disorder	classic hepatic glycogen storage disease type IV	classic hepatic glycogen storage disease type IV	2,21E-03	GBE1	1
	Developmental Disorder	combined hepatic and myopathic glycogen storage disease type IV	combined hepatic and myopathic glycogen storage disease type IV	2,21E-03	GBE1	1
	Developmental Disorder	congenital neuromuscular glycogen storage disease type IV	congenital neuromuscular glycogen storage disease type IV	2,21E-03	GBE1	1
	Developmental Disorder	dysplasia	dysplasia of podocytes	2,21E-03	LMX1B	1
	Developmental Disorder	fatal perinatal neuromuscular glycogen storage disease type IV	fatal perinatal neuromuscular glycogen storage disease type IV	2,21E-03	GBE1	1
	Developmental Disorder	growth retardation, developmental delay, coarse facies, and early death	growth retardation, developmental delay, coarse facies, and early death	2,21E-03	FTO	1
	Developmental Disorder	kyphosis	kyphosis of thoracolumbar spine	2,21E-03	HIP1	1
	Developmental Disorder	kyphosis	kyphosis	2,06E-02	HIP1, PARK2	2
	Developmental Disorder	nail-patella syndrome	nail-patella syndrome	2,21E-03	LMX1B	1
	Developmental Disorder	nonprogressive hepatic glycogen storage disease type IV	nonprogressive hepatic glycogen storage disease type IV	2,21E-03	GBE1	1
	Developmental Disorder	hypoplasia	hypoplasia of iris stroma	4,41E-03	LMX1B	1
	Developmental Disorder	mental retardation	severe mental retardation	6,61E-03	TCF7L2	1
	Developmental Disorder	congenital anomaly of limb	congenital anomaly of limb	8,99E-03	ETV5, LMX1B, TCF7L2	3
	Developmental Disorder	congenital malformation	congenital malformation of face	1,06E-02	FIGN, FTO, TCF7L2	3
	Developmental Disorder	degeneration	degeneration of floor plate	1,32E-02	FTO	1
	Developmental Disorder	microphthalmia	microphthalmia	1,87E-02	HIP1, LMX1B	2
	Developmental Disorder	hypertrophy	hypertrophy of myofiber	2,19E-02	FOXO3	1
	Developmental Disorder	hypertrophy	hypertrophy of cardiomyocytes	4,23E-02	FOXO3, MAP2K5	2
	Developmental Disorder	inborn error of carbohydrate metabolism	inborn error of carbohydrate metabolism	3,39E-02	GBE1, SLC39A8	2
26	Hematological Disease	precursor T-cell lymphoblastic leukemia-lymphoma	precursor T-cell lymphoblastic leukemia-lymphoma	1,32E-03	NT5C2, RPTOR, TAL1	3
	Hematological Disease	acute lymphocytic leukemia	acute lymphocytic leukemia	2,39E-03	FOXO3, NT5C2, RPTOR, TAL1	4
	Hematological Disease	fasting hypoglycemia	fasting hypoglycemia	6,61E-03	FOXO3	1
	Hematological Disease	frequency	frequency of thymic lymphoma	6,61E-03	TAL1	1
	Hematological Disease	hypercapnia	hypercapnia	8,80E-03	KCNK3	1
	Hematological Disease	hypercholesterolemia	Hypercholesterolemia	9,08E-03	FOXO3, RPTOR	2
	Hematological Disease	hypokalemia	hypokalemia	2,83E-02	KCNK3	1
	Hematological Disease	proliferation	proliferation of multiple myeloma cells	3,05E-02	TCF7L2	1
	Hematological Disease	hypoglycemia	hypoglycemia	3,07E-02	FOXO3, TCF7L2	2
	Hematological Disease	quantity	quantity of lymphoma	3,90E-02	TAL1	1
	Hematological Disease	hyperplasia	hyperplasia of T lymphocytes	4,54E-02	FOXO3	1
27	Immunological Disease	precursor T-cell lymphoblastic leukemia-lymphoma	precursor T-cell lymphoblastic leukemia-lymphoma	1,32E-03	NT5C2, RPTOR, TAL1	3
	Immunological Disease	acute lymphocytic leukemia	acute lymphocytic leukemia	2,39E-03	FOXO3, NT5C2, RPTOR, TAL1	4
	Immunological Disease	frequency	frequency of thymic lymphoma	6,61E-03	TAL1	1
	Immunological Disease	proliferation	proliferation of multiple myeloma cells	3,05E-02	TCF7L2	1
	Immunological Disease	quantity	quantity of lymphoma	3,90E-02	TAL1	1
	Immunological Disease	infection	infection of spleen	4,11E-02	PARK2	1
	Immunological Disease	hyperplasia	hyperplasia of T lymphocytes	4,54E-02	FOXO3	1
28	Nucleic Acid Metabolism	biosynthesis	biosynthesis of nucleoside triphosphate	1,94E-03	FOXO3, NT5C2, PARK2	3
	Nucleic Acid Metabolism	quantity	quantity of guanosine	2,21E-03	NT5C2	1
	Nucleic Acid Metabolism	quantity	quantity of inosine	6,61E-03	NT5C2	1
	Nucleic Acid Metabolism	quantity	quantity of NAD+	3,90E-02	FOXO3	1
	Nucleic Acid Metabolism	inactivation	inactivation of cytarabine	4,41E-03	NT5C2	1
	Nucleic Acid Metabolism	synthesis	synthesis of GMP	8,80E-03	NT5C2	1
	Nucleic Acid Metabolism	synthesis	synthesis of GTP	8,80E-03	NT5C2	1
	Nucleic Acid Metabolism	synthesis	synthesis of purine nucleotide	9,37E-03	FOXO3, NT5C2, PARK2	3
	Nucleic Acid Metabolism	synthesis	synthesis of GDP	1,54E-02	NT5C2	1
	Nucleic Acid Metabolism	synthesis	synthesis of nucleotide	1,73E-02	CALCR, FOXO3, NT5C2, PARK2	4
	Nucleic Acid Metabolism	synthesis	synthesis of ATP	1,87E-02	FOXO3, PARK2	2
	Nucleic Acid Metabolism	metabolism	metabolism of adenosine	2,83E-02	NT5C2	1
29	Small Molecule Biochemistry	biosynthesis	biosynthesis of nucleoside triphosphate	1,94E-03	FOXO3, NT5C2, PARK2	3
	Small Molecule Biochemistry	activation	activation of paclitaxel	2,21E-03	CLIP1	1
	Small Molecule Biochemistry	peroxidation	peroxidation of protein	2,21E-03	PARK2	1
	Small Molecule Biochemistry	quantity	quantity of guanosine	2,21E-03	NT5C2	1
	Small Molecule Biochemistry	quantity	quantity of hypoxanthine	4,41E-03	NT5C2	1
	Small Molecule Biochemistry	quantity	quantity of inosine	6,61E-03	NT5C2	1
	Small Molecule Biochemistry	quantity	quantity of nitrite	3,26E-02	PARK2	1
	Small Molecule Biochemistry	quantity	quantity of renin in blood	3,69E-02	KCNK3	1
	Small Molecule Biochemistry	quantity	quantity of steroid	4,31E-02	FOXO3, KCNK3, RPTOR, TCF7L2	4
	Small Molecule Biochemistry	inactivation	inactivation of cytarabine	4,41E-03	NT5C2	1
	Small Molecule Biochemistry	binding	binding of phosphatidylinositol 3,5-diphosphate	6,61E-03	HIP1	1
	Small Molecule Biochemistry	binding	binding of phosphatidylinositol 3,4-diphosphate	8,80E-03	HIP1	1
	Small Molecule Biochemistry	binding	binding of phosphatidylinositol-3-phosphate	8,80E-03	HIP1	1
	Small Molecule Biochemistry	synthesis	synthesis of GMP	8,80E-03	NT5C2	1
	Small Molecule Biochemistry	synthesis	synthesis of GTP	8,80E-03	NT5C2	1
	Small Molecule Biochemistry	synthesis	synthesis of purine nucleotide	9,37E-03	FOXO3, NT5C2, PARK2	3
	Small Molecule Biochemistry	synthesis	synthesis of GDP	1,54E-02	NT5C2	1
	Small Molecule Biochemistry	synthesis	synthesis of nucleotide	1,73E-02	CALCR, FOXO3, NT5C2, PARK2	4
	Small Molecule Biochemistry	synthesis	synthesis of ATP	1,87E-02	FOXO3, PARK2	2
	Small Molecule Biochemistry	synthesis	synthesis of heparan sulfate proteoglycan	3,05E-02	TCF7L2	1
	Small Molecule Biochemistry	catabolism	catabolism of dopamine	1,32E-02	PARK2	1
	Small Molecule Biochemistry	homeostasis	homeostasis of D-glucose	1,85E-02	FOXO3, GBE1, TCF7L2	3
	Small Molecule Biochemistry	release	release of lactic acid	1,97E-02	NT5C2	1
	Small Molecule Biochemistry	metabolism	metabolism of norepinephrine	2,40E-02	PARK2	1
	Small Molecule Biochemistry	metabolism	metabolism of adenosine	2,83E-02	NT5C2	1
	Small Molecule Biochemistry	abnormal quantity	abnormal quantity of dopamine	3,26E-02	PARK2	1
	Small Molecule Biochemistry	incorporation	incorporation of D-glucose	3,26E-02	NT5C2	1
	Small Molecule Biochemistry	concentration	concentration of cholesterol	4,43E-02	FOXO3, RPTOR, TCF7L2	3
30	Cellular Movement	scattering	scattering of tumor cell lines	1,99E-03	ETV5, MTCH2	2
	Cellular Movement	scattering	scattering of endometrial cancer cell lines	2,21E-03	ETV5	1
	Cellular Movement	scattering	scattering of adenocarcinoma cell lines	4,41E-03	MTCH2	1
	Cellular Movement	migratory capacity	migratory capacity of endometrial cancer cell lines	2,21E-03	ETV5	1
	Cellular Movement	release	release of blood platelets	1,32E-02	TAL1	1
	Cellular Movement	rearrangement	rearrangement of cells	1,54E-02	ETV5	1
	Cellular Movement	invasion	invasion of prostate cancer cells	1,75E-02	MAP2K5	1
	Cellular Movement	invasion	invasion of endometrial cancer cell lines	2,40E-02	ETV5	1
	Cellular Movement	invasion	invasion of cancer cells	2,71E-02	FOXO3, MAP2K5	2
	Cellular Movement	cell movement	cell movement of prostate cancer cells	3,48E-02	MAP2K5	1
	Cellular Movement	migration	migration of Langerhans cells	4,33E-02	RPTOR	1
31	Auditory Disease	injury	injury of inner ear	2,21E-03	GRID1	1
	Auditory Disease	function	abnormal function of inner ear	2,41E-03	GRID1, SCARB2	2
	Auditory Disease	function	function of vestibular hair cells	6,61E-03	SCARB2	1
	Auditory Disease	neurodegeneration	neurodegeneration of outer hair cells	2,41E-03	GRID1, SCARB2	2
	Auditory Disease	degeneration	degeneration of stria vascularis of cochlea	8,80E-03	SCARB2	1
	Auditory Disease	noise-induced hearing loss	noise-induced hearing loss	2,19E-02	GRID1	1
32	Cardiovascular System Development and Function	outgrowth	outgrowth of glomerular capillary	2,21E-03	LMX1B	1
	Cardiovascular System Development and Function	remodeling	remodeling of vitelline artery	2,21E-03	TAL1	1
	Cardiovascular System Development and Function	growth	arrest in growth of endothelial cells	8,80E-03	FOXO3	1
	Cardiovascular System Development and Function	tubulogenesis	tubulogenesis of vascular endothelial cells	1,10E-02	TAL1	1
	Cardiovascular System Development and Function	morphology	morphology of endothelial tissue	1,48E-02	LMX1B, MAP2K5	2
	Cardiovascular System Development and Function	elongation	elongation of cardiomyocytes	1,54E-02	MAP2K5	1
	Cardiovascular System Development and Function	formation	formation of sarcomere	2,19E-02	MAP2K5	1
	Cardiovascular System Development and Function	development	development of myocardium	2,40E-02	MAP2K5	1
	Cardiovascular System Development and Function	development	development of vasculature	2,84E-02	LMX1B, MAP2K5, SCARB2, TAL1	4
33	Cardiovascular System Development and Function	maturation	maturation of blood vessel	3,90E-02	FOXO3	1
34	Connective Tissue Development and Function	quantity	quantity of type IV fibrocyte	2,21E-03	GRID1	1
	Connective Tissue Development and Function	lack	lack of ilium	4,41E-03	LMX1B	1
	Connective Tissue Development and Function	lack	lack of supraoccipital bone	1,10E-02	LMX1B	1
	Connective Tissue Development and Function	lack	lack of ulna	1,32E-02	LMX1B	1
	Connective Tissue Development and Function	lack	lack of patella	1,54E-02	LMX1B	1
	Connective Tissue Development and Function	abnormal morphology	abnormal morphology of small scapula	6,61E-03	LMX1B	1
	Connective Tissue Development and Function	abnormal morphology	abnormal morphology of clavicle	2,62E-02	LMX1B	1
	Connective Tissue Development and Function	abnormal morphology	abnormal morphology of fontanelle	2,62E-02	LMX1B	1
35	Connective Tissue Disorders	Paget's disease of bone	symptomatic stage Paget's disease of bone	2,21E-03	CALCR	1
	Connective Tissue Disorders	growth retardation, developmental delay, coarse facies, and early death	growth retardation, developmental delay, coarse facies, and early death	2,21E-03	FTO	1
	Connective Tissue Disorders	kyphosis	kyphosis of thoracolumbar spine	2,21E-03	HIP1	1
	Connective Tissue Disorders	kyphosis	kyphosis	2,06E-02	HIP1, PARK2	2
	Connective Tissue Disorders	damage	damage of red blood cells	4,41E-03	FOXO3	1
	Connective Tissue Disorders	damage	damage of connective tissue	1,87E-02	FOXO3, SLC39A8	2
	Connective Tissue Disorders	immune complex-mediated inflammatory arthritis	immune complex-mediated inflammatory arthritis	4,41E-03	FOXO3	1
	Connective Tissue Disorders	congenital malformation	congenital malformation of face	1,06E-02	FIGN, FTO, TCF7L2	3
	Connective Tissue Disorders	degeneration	degeneration of type IV fibrocyte	1,32E-02	GRID1	1
	Connective Tissue Disorders	degeneration	degeneration of connective tissue	2,13E-02	GRID1, SLC39A8	2
	Connective Tissue Disorders	postmenopausal osteoporosis	postmenopausal osteoporosis	2,62E-02	CALCR	1
	Connective Tissue Disorders	erosion	erosion of articular cartilage	3,69E-02	SLC39A8	1
36	DNA Replication, Recombination, and Repair	DNA damage response	DNA damage response of embryonic cell lines	2,21E-03	KAT8	1
	DNA Replication, Recombination, and Repair	DNA damage response	DNA damage response of epithelial cell lines	2,21E-03	KAT8	1
	DNA Replication, Recombination, and Repair	DNA damage response	DNA damage response of kidney cell lines	4,41E-03	KAT8	1
	DNA Replication, Recombination, and Repair	DNA damage response	DNA damage response of fibroblasts	8,80E-03	KAT8	1
	DNA Replication, Recombination, and Repair	quantity	quantity of guanosine	2,21E-03	NT5C2	1
	DNA Replication, Recombination, and Repair	quantity	quantity of inosine	6,61E-03	NT5C2	1
	DNA Replication, Recombination, and Repair	o-dealkylation	o-dealkylation of DNA	1,54E-02	FTO	1
	DNA Replication, Recombination, and Repair	metabolism	metabolism of adenosine	2,83E-02	NT5C2	1
	DNA Replication, Recombination, and Repair	repair	repair of DNA	4,34E-02	FOXO3, FTO, KAT8	3
37	Dermatological Diseases and Conditions	nail-patella syndrome	nail-patella syndrome	2,21E-03	LMX1B	1
	Dermatological Diseases and Conditions	quantity	quantity of basal-cell carcinoma	2,21E-03	HHIP	1
	Dermatological Diseases and Conditions	skin cancer	skin cancer	4,18E-03	ASB4, CADM2, CALCR, CLIP1, DMXL2, EHBP1, ELAVL4, FOXO3, GNAT2, GRID1, HHIP, LINGO2, LMX1B, NRXN3, PARK2, QPCTL, RABEP1, RASA2, RPTOR, SBK1, SLC39A8, TAL1, USP37, ZC3H4	24
	Dermatological Diseases and Conditions	malignant cutaneous melanoma cancer	malignant cutaneous melanoma cancer	1,70E-02	ASB4, CADM2, CALCR, CLIP1, DMXL2, EHBP1, ELAVL4, FOXO3, GNAT2, GRID1, HHIP, LINGO2, LMX1B, NRXN3, QPCTL, RASA2, SBK1, SLC39A8, TAL1, USP37, ZC3H4	21
	Dermatological Diseases and Conditions	squamous cell skin cancer	squamous cell skin cancer	3,82E-02	CADM2, FOXO3, HHIP, PARK2, RABEP1, RPTOR	6
38	Endocrine System Development and Function	abnormal morphology	abnormal morphology of enlarged adenohypophysis	2,21E-03	TCF7L2	1
	Endocrine System Development and Function	abnormal morphology	abnormal morphology of intermediate lobe of the pituitary gland	1,32E-02	TCF7L2	1
	Endocrine System Development and Function	abnormal morphology	abnormal morphology of enlarged pituitary gland	1,54E-02	TCF7L2	1
	Endocrine System Development and Function	area	area of beta islet cells	8,80E-03	TCF7L2	1
	Endocrine System Development and Function	glucose tolerance	glucose tolerance	3,43E-02	FOXO3, FTO, TCF7L2	3
	Endocrine System Development and Function	quantity	quantity of renin in blood	3,69E-02	KCNK3	1
39	Gastrointestinal Disease	childhood neuromuscular glycogen storage disease type IV	childhood neuromuscular glycogen storage disease type IV	2,21E-03	GBE1	1
	Gastrointestinal Disease	classic hepatic glycogen storage disease type IV	classic hepatic glycogen storage disease type IV	2,21E-03	GBE1	1
	Gastrointestinal Disease	combined hepatic and myopathic glycogen storage disease type IV	combined hepatic and myopathic glycogen storage disease type IV	2,21E-03	GBE1	1
	Gastrointestinal Disease	congenital neuromuscular glycogen storage disease type IV	congenital neuromuscular glycogen storage disease type IV	2,21E-03	GBE1	1
	Gastrointestinal Disease	fatal perinatal neuromuscular glycogen storage disease type IV	fatal perinatal neuromuscular glycogen storage disease type IV	2,21E-03	GBE1	1
	Gastrointestinal Disease	nonprogressive hepatic glycogen storage disease type IV	nonprogressive hepatic glycogen storage disease type IV	2,21E-03	GBE1	1
	Gastrointestinal Disease	quantity	quantity of adenomatous polyps	6,61E-03	PARK2	1
	Gastrointestinal Disease	digestive system cancer	digestive system cancer	7,11E-03	ASB4, CADM2, CALCR, CCDC171, CLIP1, DMXL2, EHBP1, ELAVL4, ETV5, FIGN, FOXO3, FTO, GBE1, GRID1, HHIP, HSD17B12, INO80E, KAT8, KCNK3, LINGO2, LMX1B, MAP2K5, NRXN3, NT5C2, PARK2, RABEP1, RASA2, RPTOR, SBK1, SCARB2, SLC39A8, SMG6, TAL1, TCF7L2, TOMM40, TRIM66, USP37, ZC3H4	38
	Gastrointestinal Disease	development	development of intestinal adenoma	8,80E-03	PARK2	1
	Gastrointestinal Disease	stage IV colorectal cancer	stage IV colorectal cancer	1,10E-02	RPTOR	1
	Gastrointestinal Disease	pancreatic carcinoid tumor	pancreatic carcinoid tumor	1,75E-02	FOXO3	1
	Gastrointestinal Disease	susceptibility to type 2 diabetes mellitus	susceptibility to type 2 diabetes mellitus	2,83E-02	TCF7L2	1
	Gastrointestinal Disease	gastrointestinal tract cancer	gastrointestinal tract cancer	3,89E-02	ASB4, CALCR, CCDC171, CLIP1, DMXL2, EHBP1, ELAVL4, ETV5, FIGN, FOXO3, FTO, GBE1, GRID1, HHIP, HSD17B12, INO80E, LINGO2, MAP2K5, NRXN3, NT5C2, PARK2, RABEP1, RASA2, RPTOR, SCARB2, SLC39A8, SMG6, TCF7L2, TOMM40, TRIM66, ZC3H4	31
	Gastrointestinal Disease	gestational diabetes mellitus	gestational diabetes mellitus	4,11E-02	TCF7L2	1
40	Hereditary Disorder	achromatopsia type 4	achromatopsia type 4	2,21E-03	GNAT2	1
	Hereditary Disorder	adult polyglucosan body disease	adult polyglucosan body disease	2,21E-03	GBE1	1
	Hereditary Disorder	autosomal recessive juvenile Parkinson disease type 2	autosomal recessive juvenile Parkinson disease type 2	2,21E-03	PARK2	1
	Hereditary Disorder	autosomal recessive spastic paraplegia type 45	autosomal recessive spastic paraplegia type 45	2,21E-03	NT5C2	1
	Hereditary Disorder	childhood neuromuscular glycogen storage disease type IV	childhood neuromuscular glycogen storage disease type IV	2,21E-03	GBE1	1
	Hereditary Disorder	classic hepatic glycogen storage disease type IV	classic hepatic glycogen storage disease type IV	2,21E-03	GBE1	1
	Hereditary Disorder	combined hepatic and myopathic glycogen storage disease type IV	combined hepatic and myopathic glycogen storage disease type IV	2,21E-03	GBE1	1
	Hereditary Disorder	congenital neuromuscular glycogen storage disease type IV	congenital neuromuscular glycogen storage disease type IV	2,21E-03	GBE1	1
	Hereditary Disorder	fatal perinatal neuromuscular glycogen storage disease type IV	fatal perinatal neuromuscular glycogen storage disease type IV	2,21E-03	GBE1	1
	Hereditary Disorder	growth retardation, developmental delay, coarse facies, and early death	growth retardation, developmental delay, coarse facies, and early death	2,21E-03	FTO	1
	Hereditary Disorder	hereditary prostate cancer 12	hereditary prostate cancer 12	2,21E-03	EHBP1	1
	Hereditary Disorder	nail-patella syndrome	nail-patella syndrome	2,21E-03	LMX1B	1
	Hereditary Disorder	nonprogressive hepatic glycogen storage disease type IV	nonprogressive hepatic glycogen storage disease type IV	2,21E-03	GBE1	1
	Hereditary Disorder	primary pulmonary hypertension 4	primary pulmonary hypertension 4	2,21E-03	KCNK3	1
	Hereditary Disorder	progressive myoclonic epilepsy type 4 without renal failure	progressive myoclonic epilepsy type 4 without renal failure	2,21E-03	SCARB2	1
	Hereditary Disorder	progressive myoclonic epilepsy type 4 with renal failure	progressive myoclonic epilepsy type 4 with renal failure	4,41E-03	SCARB2	1
	Hereditary Disorder	Parkinson's disease	autosomal dominant Parkinson's disease	1,97E-02	PARK2	1
	Hereditary Disorder	encephalopathy	autosomal dominant encephalopathy	2,37E-02	GNAT2, PARK2	2
	Hereditary Disorder	inborn error of carbohydrate metabolism	inborn error of carbohydrate metabolism	3,39E-02	GBE1, SLC39A8	2
41	Immune Cell Trafficking	accumulation	accumulation of memory precursor T lymphocytes	2,21E-03	FOXO3	1
	Immune Cell Trafficking	accumulation	accumulation of T lymphocytes	2,63E-02	FOXO3, TAL1	2
	Immune Cell Trafficking	hyperactivation	hyperactivation of helper T lymphocytes	2,21E-03	FOXO3	1
	Immune Cell Trafficking	migration	migration of Langerhans cells	4,33E-02	RPTOR	1
42	Inflammatory Response	accumulation	accumulation of memory precursor T lymphocytes	2,21E-03	FOXO3	1
	Inflammatory Response	accumulation	accumulation of T lymphocytes	2,63E-02	FOXO3, TAL1	2
	Inflammatory Response	hyperactivation	hyperactivation of helper T lymphocytes	2,21E-03	FOXO3	1
	Inflammatory Response	polyploidization	polyploidization of promegakaryocytes	2,21E-03	TAL1	1
	Inflammatory Response	proliferation	proliferation of bone-marrow-derived monocyte/macrophage precursor cells	2,21E-03	TAL1	1
	Inflammatory Response	proliferation	proliferation of promegakaryocytes	2,21E-03	TAL1	1
	Inflammatory Response	quantity	quantity of spleen-derived dendritic cells	2,21E-03	RPTOR	1
	Inflammatory Response	quantity	quantity of mast precursor cells	4,41E-03	TAL1	1
	Inflammatory Response	size	size of Langerhans cells	2,21E-03	RPTOR	1
	Inflammatory Response	immune complex-mediated inflammatory arthritis	immune complex-mediated inflammatory arthritis	4,41E-03	FOXO3	1
	Inflammatory Response	turnover	turnover of Langerhans cells	4,41E-03	RPTOR	1
	Inflammatory Response	Sjogren's-syndrome like inflammation	Sjogren's-syndrome like inflammation	6,61E-03	FOXO3	1
	Inflammatory Response	memory T cell response	memory T cell response	2,19E-02	FOXO3	1
	Inflammatory Response	phagocytosis	phagocytosis of macrophage cancer cell lines	2,62E-02	CLIP1	1
	Inflammatory Response	migration	migration of Langerhans cells	4,33E-02	RPTOR	1
43	Lipid Metabolism	activation	activation of paclitaxel	2,21E-03	CLIP1	1
	Lipid Metabolism	binding	binding of phosphatidylinositol 3,5-diphosphate	6,61E-03	HIP1	1
	Lipid Metabolism	binding	binding of phosphatidylinositol 3,4-diphosphate	8,80E-03	HIP1	1
	Lipid Metabolism	binding	binding of phosphatidylinositol-3-phosphate	8,80E-03	HIP1	1
	Lipid Metabolism	quantity	quantity of steroid	4,31E-02	FOXO3, KCNK3, RPTOR, TCF7L2	4
	Lipid Metabolism	concentration	concentration of cholesterol	4,43E-02	FOXO3, RPTOR, TCF7L2	3
44	Metabolic Disease	Paget's disease of bone	symptomatic stage Paget's disease of bone	2,21E-03	CALCR	1
	Metabolic Disease	adult polyglucosan body disease	adult polyglucosan body disease	2,21E-03	GBE1	1
	Metabolic Disease	childhood neuromuscular glycogen storage disease type IV	childhood neuromuscular glycogen storage disease type IV	2,21E-03	GBE1	1
	Metabolic Disease	classic hepatic glycogen storage disease type IV	classic hepatic glycogen storage disease type IV	2,21E-03	GBE1	1
	Metabolic Disease	combined hepatic and myopathic glycogen storage disease type IV	combined hepatic and myopathic glycogen storage disease type IV	2,21E-03	GBE1	1
	Metabolic Disease	congenital neuromuscular glycogen storage disease type IV	congenital neuromuscular glycogen storage disease type IV	2,21E-03	GBE1	1
	Metabolic Disease	fatal perinatal neuromuscular glycogen storage disease type IV	fatal perinatal neuromuscular glycogen storage disease type IV	2,21E-03	GBE1	1
	Metabolic Disease	nonprogressive hepatic glycogen storage disease type IV	nonprogressive hepatic glycogen storage disease type IV	2,21E-03	GBE1	1
	Metabolic Disease	fasting hypoglycemia	fasting hypoglycemia	6,61E-03	FOXO3	1
	Metabolic Disease	hypercholesterolemia	Hypercholesterolemia	9,08E-03	FOXO3, RPTOR	2
	Metabolic Disease	hypokalemia	hypokalemia	2,83E-02	KCNK3	1
	Metabolic Disease	susceptibility to type 2 diabetes mellitus	susceptibility to type 2 diabetes mellitus	2,83E-02	TCF7L2	1
	Metabolic Disease	hypoglycemia	hypoglycemia	3,07E-02	FOXO3, TCF7L2	2
	Metabolic Disease	inborn error of carbohydrate metabolism	inborn error of carbohydrate metabolism	3,39E-02	GBE1, SLC39A8	2
	Metabolic Disease	gestational diabetes mellitus	gestational diabetes mellitus	4,11E-02	TCF7L2	1
	Molecular Transport	influx	influx of Zn2+	2,21E-03	SLC39A8	1
45	Molecular Transport	quantity	quantity of guanosine	2,21E-03	NT5C2	1
	Molecular Transport	quantity	quantity of inosine	6,61E-03	NT5C2	1
	Molecular Transport	quantity	quantity of nitrate	1,54E-02	PARK2	1
	Molecular Transport	quantity	quantity of glycogen	2,21E-02	GBE1, RPTOR	2
	Molecular Transport	quantity	quantity of nitrite	3,26E-02	PARK2	1
	Molecular Transport	quantity	quantity of renin in blood	3,69E-02	KCNK3	1
	Molecular Transport	quantity	quantity of steroid	4,31E-02	FOXO3, KCNK3, RPTOR, TCF7L2	4
	Molecular Transport	transport	transport of Co2+	1,10E-02	SLC39A8	1
	Molecular Transport	transport	transport of Zn2+	3,69E-02	SLC39A8	1
	Molecular Transport	receptor-mediated endocytosis	receptor-mediated endocytosis of protein	1,54E-02	HIP1	1
	Molecular Transport	release	release of lactic acid	1,97E-02	NT5C2	1
	Molecular Transport	internalization	internalization of protein	2,25E-02	HIP1, TOMM40	2
	Molecular Transport	abnormal quantity	abnormal quantity of dopamine	3,26E-02	PARK2	1
	Molecular Transport	concentration	concentration of cholesterol	4,43E-02	FOXO3, RPTOR, TCF7L2	3
46	Ophthalmic Disease	achromatopsia type 4	achromatopsia type 4	2,21E-03	GNAT2	1
	Ophthalmic Disease	hypoplasia	hypoplasia of iris stroma	4,41E-03	LMX1B	1
	Ophthalmic Disease	microphthalmia	microphthalmia	1,87E-02	HIP1, LMX1B	2
47	Post-Translational Modification	peroxidation	peroxidation of protein	2,21E-03	PARK2	1
	Post-Translational Modification	autoubiquitination	autoubiquitination of protein	5,46E-03	ASB4, PARK2	2
48	Psychological Disorders	autosomal recessive juvenile Parkinson disease type 2	autosomal recessive juvenile Parkinson disease type 2	2,21E-03	PARK2	1
	Psychological Disorders	pervasive developmental disorder	pervasive developmental disorder	1,29E-02	EHBP1, MAP2K5, TCF7L2	3
	Psychological Disorders	Parkinson's disease	autosomal dominant Parkinson's disease	1,97E-02	PARK2	1
	Psychological Disorders	Parkinson's disease	Parkinson's disease	2,84E-02	PARK2, SCARB2, USP37	3
	Psychological Disorders	disorder of basal ganglia	disorder of basal ganglia	2,44E-02	ETV5, FOXO3, GNAT2, PARK2, SCARB2, USP37	6
	Psychological Disorders	bipolar disorder	bipolar disorder	2,97E-02	GRID1, LINC00907, TOMM40	3
	Psychological Disorders	late-onset Parkinson disease	late-onset Parkinson disease	3,48E-02	PARK2	1
49	Renal and Urological Disease	dysplasia	dysplasia of podocytes	2,21E-03	LMX1B	1
	Renal and Urological Disease	progressive myoclonic epilepsy type 4 with renal failure	progressive myoclonic epilepsy type 4 with renal failure	4,41E-03	SCARB2	1
	Renal and Urological Disease	urinary tract cancer	urinary tract cancer	4,26E-02	CADM2, CLIP1, FIGN, FOXO3, GBE1, MAP2K5, NT5C2, SLC39A8, ZC3H4	9
50	Renal and Urological System Development and Function	development	development of podocytes	2,21E-03	LMX1B	1
	Renal and Urological System Development and Function	outgrowth	outgrowth of glomerular capillary	2,21E-03	LMX1B	1
	Renal and Urological System Development and Function	quantity	quantity of pedicels	2,21E-03	LMX1B	1
	Renal and Urological System Development and Function	quantity	quantity of podocyte slit diaphragm	4,41E-03	LMX1B	1
	Renal and Urological System Development and Function	formation	formation of pedicels	4,41E-03	LMX1B	1
	Renal and Urological System Development and Function	formation	formation of podocyte slit diaphragm	4,41E-03	LMX1B	1
	Renal and Urological System Development and Function	differentiation	differentiation of podocytes	6,61E-03	LMX1B	1
	Renal and Urological System Development and Function	mitosis	arrest in mitosis of kidney cell lines	6,61E-03	CLIP1	1
	Renal and Urological System Development and Function	lack	lack of podocyte slit diaphragm	1,10E-02	LMX1B	1
	Renal and Urological System Development and Function	lack	lack of pedicels	1,32E-02	LMX1B	1
	Renal and Urological System Development and Function	abnormal morphology	abnormal morphology of pedicels	1,54E-02	LMX1B	1
	Renal and Urological System Development and Function	abnormal morphology	abnormal morphology of urothelium	1,54E-02	SCARB2	1
	Renal and Urological System Development and Function	G2 phase	arrest in G2 phase of kidney cell lines	2,40E-02	CALCR	1
51	Reproductive System Development and Function	growth	initiation of growth of primordial ovarian follicle	2,21E-03	FOXO3	1
	Reproductive System Development and Function	growth	growth of atretic ovarian follicle	6,61E-03	FOXO3	1
	Reproductive System Development and Function	development	development of sperm head	4,41E-03	CLIP1	1
	Reproductive System Development and Function	cell division	cell division of male germ cells	6,61E-03	ETV5	1
	Reproductive System Development and Function	abnormal morphology	abnormal morphology of germ cells	9,24E-03	ETV5, FOXO3, HIP1	3
	Reproductive System Development and Function	abnormal morphology	abnormal morphology of enlarged ovary	1,32E-02	FOXO3	1
	Reproductive System Development and Function	abnormal morphology	abnormal morphology of male germ cells	2,89E-02	ETV5, HIP1	2
	Reproductive System Development and Function	abnormal morphology	abnormal morphology of spermatogonia	4,54E-02	ETV5	1
	Reproductive System Development and Function	mounting	mounting	1,32E-02	LMX1B	1
	Reproductive System Development and Function	proliferation	proliferation of gonadal cells	1,62E-02	ETV5, FOXO3	2
	Reproductive System Development and Function	proliferation	proliferation of spermatogonia	3,48E-02	ETV5	1
	Reproductive System Development and Function	premature senescence	premature senescence of reproductive system	3,05E-02	FOXO3	1
	Reproductive System Development and Function	spermiation	spermiation	3,48E-02	ETV5	1
	Reproductive System Development and Function	morphology	morphology of breast cell lines	4,33E-02	FOXO3	1
52	Reproductive System Disease	hereditary prostate cancer 12	hereditary prostate cancer 12	2,21E-03	EHBP1	1
	Reproductive System Disease	ovarian teratoma	ovarian teratoma	8,80E-03	FOXO3	1
	Reproductive System Disease	tumorigenesis	tumorigenesis of prostatic adenocarcinoma	1,10E-02	HIP1	1
	Reproductive System Disease	metastasis	metastasis of cervical cancer cell lines	1,32E-02	RPTOR	1
	Reproductive System Disease	prolactinoma	prolactinoma	2,19E-02	FOXO3	1
	Reproductive System Disease	prostate cancer	prostate cancer	2,46E-02	CALCR, DMXL2, EHBP1, ETV5, HIP1, MTCH2, NRXN3, RPTOR	8
	Reproductive System Disease	hyperplasia	hyperplasia of pituitary gland	3,26E-02	TCF7L2	1
	Reproductive System Disease	prostatic carcinoma	prostatic carcinoma	3,89E-02	CALCR, DMXL2, HIP1, MTCH2, NRXN3, RPTOR	6
53	Skeletal and Muscular Disorders	Paget's disease of bone	symptomatic stage Paget's disease of bone	2,21E-03	CALCR	1
	Skeletal and Muscular Disorders	autosomal recessive juvenile Parkinson disease type 2	autosomal recessive juvenile Parkinson disease type 2	2,21E-03	PARK2	1
	Skeletal and Muscular Disorders	bilateral hyperpronation	bilateral hyperpronation	2,21E-03	TCF7L2	1
	Skeletal and Muscular Disorders	growth retardation, developmental delay, coarse facies, and early death	growth retardation, developmental delay, coarse facies, and early death	2,21E-03	FTO	1
	Skeletal and Muscular Disorders	kyphosis	kyphosis of thoracolumbar spine	2,21E-03	HIP1	1
	Skeletal and Muscular Disorders	kyphosis	kyphosis	2,06E-02	HIP1, PARK2	2
	Skeletal and Muscular Disorders	nail-patella syndrome	nail-patella syndrome	2,21E-03	LMX1B	1
	Skeletal and Muscular Disorders	immune complex-mediated inflammatory arthritis	immune complex-mediated inflammatory arthritis	4,41E-03	FOXO3	1
	Skeletal and Muscular Disorders	hyperplasia	hyperplasia of neointimal cells	6,61E-03	FOXO3	1
	Skeletal and Muscular Disorders	motor dysfunction	progressive motor dysfunction	8,80E-03	PARK2	1
	Skeletal and Muscular Disorders	congenital anomaly of limb	congenital anomaly of limb	8,99E-03	ETV5, LMX1B, TCF7L2	3
	Skeletal and Muscular Disorders	congenital malformation	congenital malformation of face	1,06E-02	FIGN, FTO, TCF7L2	3
	Skeletal and Muscular Disorders	tremor	tremor of limb	1,10E-02	PARK2	1
	Skeletal and Muscular Disorders	atrophy	atrophy of myotube	1,54E-02	FOXO3	1
	Skeletal and Muscular Disorders	atrophy	atrophy of myofiber	3,48E-02	FOXO3	1
	Skeletal and Muscular Disorders	cell death	cell death of cardiomyocytes	1,72E-02	FOXO3, MAP2K5, PARK2	3
	Skeletal and Muscular Disorders	sensorimotor impairment	sensorimotor impairment	1,75E-02	PARK2	1
	Skeletal and Muscular Disorders	Parkinson's disease	autosomal dominant Parkinson's disease	1,97E-02	PARK2	1
	Skeletal and Muscular Disorders	Parkinson's disease	Parkinson's disease	2,84E-02	PARK2, SCARB2, USP37	3
	Skeletal and Muscular Disorders	hypertrophy	hypertrophy of myofiber	2,19E-02	FOXO3	1
	Skeletal and Muscular Disorders	hypertrophy	hypertrophy of cardiomyocytes	4,23E-02	FOXO3, MAP2K5	2
	Skeletal and Muscular Disorders	necrosis	necrosis of skeletal muscle cells	2,19E-02	PARK2	1
	Skeletal and Muscular Disorders	postmenopausal osteoporosis	postmenopausal osteoporosis	2,62E-02	CALCR	1
	Skeletal and Muscular Disorders	embryonal rhabdomyosarcoma	embryonal rhabdomyosarcoma	2,66E-02	ASB4, CALCR, DMXL2, GBE1, PARK2, SLC39A8	6
	Skeletal and Muscular Disorders	late-onset Parkinson disease	late-onset Parkinson disease	3,48E-02	PARK2	1
	Skeletal and Muscular Disorders	ventricular fibrillation	recurrent ventricular fibrillation	3,48E-02	KCNK3	1
	Skeletal and Muscular Disorders	erosion	erosion of articular cartilage	3,69E-02	SLC39A8	1
54	Behavior	locomotion	locomotion	2,63E-03	ELAVL4, ETV5, LMX1B, PARK2, TAL1	5
	Behavior	mounting	mounting	1,32E-02	LMX1B	1
	Behavior	social behavior	social behavior	2,13E-02	GRID1, NRXN3	2
	Behavior	behavior	behavior	3,00E-02	ELAVL4, FTO, GRID1, LMX1B, NRXN3, PARK2, SCARB2	7
55	Carbohydrate Metabolism	metabolism	metabolism of glycogen	4,06E-03	GBE1, TCF7L2	2
	Carbohydrate Metabolism	binding	binding of phosphatidylinositol 3,5-diphosphate	6,61E-03	HIP1	1
	Carbohydrate Metabolism	binding	binding of phosphatidylinositol 3,4-diphosphate	8,80E-03	HIP1	1
	Carbohydrate Metabolism	binding	binding of phosphatidylinositol-3-phosphate	8,80E-03	HIP1	1
	Carbohydrate Metabolism	incorporation	incorporation of glycogen	1,32E-02	NT5C2	1
	Carbohydrate Metabolism	incorporation	incorporation of D-glucose	3,26E-02	NT5C2	1
	Carbohydrate Metabolism	glycolysis	glycolysis of lung cancer cell lines	1,54E-02	PARK2	1
	Carbohydrate Metabolism	quantity	quantity of carbohydrate	1,72E-02	FOXO3, GBE1, RPTOR, SCARB2, TCF7L2	5
	Carbohydrate Metabolism	quantity	quantity of glycogen	2,21E-02	GBE1, RPTOR	2
	Carbohydrate Metabolism	homeostasis	homeostasis of D-glucose	1,85E-02	FOXO3, GBE1, TCF7L2	3
	Carbohydrate Metabolism	synthesis	synthesis of heparan sulfate proteoglycan	3,05E-02	TCF7L2	1
56	Drug Metabolism	inactivation	inactivation of cytarabine	4,41E-03	NT5C2	1
	Drug Metabolism	catabolism	catabolism of dopamine	1,32E-02	PARK2	1
	Drug Metabolism	metabolism	metabolism of norepinephrine	2,40E-02	PARK2	1
	Drug Metabolism	abnormal quantity	abnormal quantity of dopamine	3,26E-02	PARK2	1
57	Inflammatory Disease	immune complex-mediated inflammatory arthritis	immune complex-mediated inflammatory arthritis	4,41E-03	FOXO3	1
	Inflammatory Disease	inflammatory pain	inflammatory pain	2,40E-02	LMX1B	1
58	Organismal Survival	thriving	thriving of mice	4,41E-03	HIP1	1
	Organismal Survival	organismal death	organismal death	1,23E-02	CALCR, ELAVL4, FOXO3, FTO, GBE1, HIP1, KAT8, LMX1B, MAP2K5, PARK2, RPTOR, SCARB2, TAL1, TCF7L2	14
	Organismal Survival	thermosensitivity	thermosensitivity	1,54E-02	LMX1B	1
	Organismal Survival	perinatal death	perinatal death	2,71E-02	ELAVL4, GBE1, HIP1, LMX1B, TCF7L2	5
59	RNA Damage and Repair	repair	repair of RNA	4,41E-03	FTO	1
	RNA Damage and Repair	stabilization	stabilization of mRNA	4,84E-03	CALCR, ELAVL4	2
60	RNA Post-Transcriptional Modification	repair	repair of RNA	4,41E-03	FTO	1
	RNA Post-Transcriptional Modification	stabilization	stabilization of mRNA	4,84E-03	CALCR, ELAVL4	2
61	Skeletal and Muscular System Development and Function	lack	lack of ilium	4,41E-03	LMX1B	1
	Skeletal and Muscular System Development and Function	lack	lack of supraoccipital bone	1,10E-02	LMX1B	1
	Skeletal and Muscular System Development and Function	lack	lack of ulna	1,32E-02	LMX1B	1
	Skeletal and Muscular System Development and Function	lack	lack of patella	1,54E-02	LMX1B	1
	Skeletal and Muscular System Development and Function	abnormal morphology	abnormal morphology of small scapula	6,61E-03	LMX1B	1
	Skeletal and Muscular System Development and Function	abnormal morphology	abnormal morphology of clavicle	2,62E-02	LMX1B	1
	Skeletal and Muscular System Development and Function	abnormal morphology	abnormal morphology of fontanelle	2,62E-02	LMX1B	1
	Skeletal and Muscular System Development and Function	elongation	elongation of cardiomyocytes	1,54E-02	MAP2K5	1
	Skeletal and Muscular System Development and Function	sensorimotor integration	sensorimotor integration	1,54E-02	PARK2	1
	Skeletal and Muscular System Development and Function	formation	formation of sarcomere	2,19E-02	MAP2K5	1
	Skeletal and Muscular System Development and Function	development	development of myocardium	2,40E-02	MAP2K5	1
	Skeletal and Muscular System Development and Function	cell viability	cell viability of vascular smooth muscle cells	2,83E-02	FOXO3	1
	Skeletal and Muscular System Development and Function	size	size of muscle cells	3,78E-02	FOXO3, SCARB2	2
62	Gene Expression	stabilization	stabilization of mRNA	4,84E-03	CALCR, ELAVL4	2
	Gene Expression	transcription	transcription of RNA	2,28E-02	ETV5, FOXO3, HIP1, KAT8, LMX1B, MAP2K5, MTCH2, PARK2, TAL1, TCF7L2, TRIM66	11
	Gene Expression	transcription	transcription of DNA	4,05E-02	ETV5, FOXO3, KAT8, LMX1B, MAP2K5, PARK2, TAL1, TCF7L2, TRIM66	9
	Gene Expression	expression	expression of RNA	3,29E-02	CALCR, ETV5, FOXO3, HIP1, KAT8, LMX1B, MAP2K5, MTCH2, PARK2, TAL1, TCF7L2, TRIM66	12
63	Endocrine System Disorders	fasting hypoglycemia	fasting hypoglycemia	6,61E-03	FOXO3	1
	Endocrine System Disorders	ovarian teratoma	ovarian teratoma	8,80E-03	FOXO3	1
	Endocrine System Disorders	pancreatic carcinoid tumor	pancreatic carcinoid tumor	1,75E-02	FOXO3	1
	Endocrine System Disorders	prolactinoma	prolactinoma	2,19E-02	FOXO3	1
	Endocrine System Disorders	susceptibility to type 2 diabetes mellitus	susceptibility to type 2 diabetes mellitus	2,83E-02	TCF7L2	1
	Endocrine System Disorders	hypoglycemia	hypoglycemia	3,07E-02	FOXO3, TCF7L2	2
	Endocrine System Disorders	hyperplasia	hyperplasia of pituitary gland	3,26E-02	TCF7L2	1
	Endocrine System Disorders	gestational diabetes mellitus	gestational diabetes mellitus	4,11E-02	TCF7L2	1
64	Hair and Skin Development and Function	mitosis	arrest in mitosis of epithelial cell lines	6,61E-03	CLIP1	1
	Hair and Skin Development and Function	G2 phase	arrest in G2 phase of epithelial cell lines	2,83E-02	CALCR	1
65	Respiratory System Development and Function	cell cycle progression	re-entry into cell cycle progression of lung cell lines	6,61E-03	FOXO3	1
	Respiratory System Development and Function	function	function of respiratory system	8,81E-03	FTO, PARK2	2
66	Tumor Morphology	quantity	quantity of carcinoma cells	6,61E-03	FOXO3	1
	Tumor Morphology	progression	progression of adenoma	8,80E-03	FOXO3	1
	Tumor Morphology	apoptosis	apoptosis of medulloblastoma cells	1,10E-02	MAP2K5	1
	Tumor Morphology	invasion	invasion of prostate cancer cells	1,75E-02	MAP2K5	1
	Tumor Morphology	invasion	invasion of cancer cells	2,71E-02	FOXO3, MAP2K5	2
	Tumor Morphology	proliferation	proliferation of multiple myeloma cells	3,05E-02	TCF7L2	1
67	Visual System Development and Function	formation	formation of eye	7,78E-03	FTO, GNAT2, HHIP, HIP1, LMX1B	5
	Visual System Development and Function	abnormal morphology	abnormal morphology of iris stroma	8,80E-03	LMX1B	1
	Visual System Development and Function	abnormal morphology	abnormal morphology of ciliary body	1,75E-02	LMX1B	1
	Visual System Development and Function	abnormal morphology	abnormal morphology of pupil	1,75E-02	LMX1B	1
	Visual System Development and Function	abnormal morphology	abnormal morphology of anterior segment of the eye	2,54E-02	HIP1, LMX1B	2
	Visual System Development and Function	abnormal morphology	abnormal morphology of anterior chamber of eye	3,05E-02	LMX1B	1
	Visual System Development and Function	abnormal morphology	abnormal morphology of corneal stroma	3,90E-02	LMX1B	1
	Visual System Development and Function	development	development of retina	2,42E-02	GNAT2, HHIP	2
	Visual System Development and Function	development	development of retinal cone cells	3,05E-02	GNAT2	1
68	Cell Signaling	synthesis	synthesis of GTP	8,80E-03	NT5C2	1
	Cell Signaling	G-protein signaling, coupled to cyclic nucleotide second messenger	G-protein signaling, coupled to cyclic nucleotide second messenger	1,48E-02	CALCR, GNAT2	2
	Cell Signaling	G-protein signaling, coupled to cGMP nucleotide second messenger	G-protein signaling, coupled to cGMP nucleotide second messenger	1,75E-02	GNAT2	1
	Cell Signaling	elevation	elevation of Ca2+ in cytosol	4,33E-02	CALCR, GNAT2	2
69	Organismal Functions	grasping	grasping	1,16E-02	ELAVL4, SCARB2	2
	Organismal Functions	glycemic control	glycemic control	3,26E-02	TCF7L2	1
70	Protein Trafficking	receptor-mediated endocytosis	receptor-mediated endocytosis of protein	1,54E-02	HIP1	1
	Protein Trafficking	internalization	internalization of protein	2,25E-02	HIP1, TOMM40	2
	Protein Trafficking	targeting	targeting of protein	3,88E-02	SCARB2, TOMM40	2
71	Energy Production	synthesis	synthesis of ATP	1,87E-02	FOXO3, PARK2	2
72	Nutritional Disease	body mass index	body mass index	2,54E-02	FTO, TCF7L2	2
	Nutritional Disease	early-onset morbid obesity	early-onset morbid obesity	2,62E-02	FTO	1
73	Protein Synthesis	formation	formation of aggresome	3,48E-02	PARK2	1
	Protein Synthesis	quantity	quantity of renin in blood	3,69E-02	KCNK3	1
74	Vitamin and Mineral Metabolism	elevation	elevation of Ca2+ in cytosol	4,33E-02	CALCR, GNAT2	2
Pathways based on only 1 gene
1	Infectious Diseases	infection	infection of spleen	4,11E-02	PARK2	1
	Infectious Diseases	listeriosis	listeriosis	4,33E-02	PARK2	1
2	Humoral Immune Response	differentiation	differentiation of B-2 lymphocytes	6,61E-03	TAL1	1
	Humoral Immune Response	differentiation	differentiation of marginal-zone B lymphocytes	6,61E-03	TAL1	1
	Humoral Immune Response	differentiation	differentiation of transitional 1 B lymphocytes	6,61E-03	TAL1	1
	Humoral Immune Response	production	production of follicular B lymphocytes	1,10E-02	TAL1	1
	Humoral Immune Response	commitment	commitment of B lymphocytes	1,32E-02	TAL1	1
	Humoral Immune Response	development	development of follicular B lymphocytes	4,54E-02	TAL1	1
3	Auditory and Vestibular System Development and Function	function	function of vestibular hair cells	6,61E-03	SCARB2	1
	Auditory and Vestibular System Development and Function	abnormal morphology	abnormal morphology of otolithic membrane	1,10E-02	SCARB2	1
	Auditory and Vestibular System Development and Function	abnormal morphology	abnormal morphology of marginal stria vascularis cells	1,54E-02	SCARB2	1
	Auditory and Vestibular System Development and Function	lack	lack of otoliths	1,54E-02	SCARB2	1
4	Free Radical Scavenging	scavenging	scavenging of hydrogen peroxide	4,41E-03	FOXO3	1
	Free Radical Scavenging	hyperproduction	hyperproduction of reactive oxygen species	8,80E-03	FOXO3	1
5	Hypersensitivity Response	quantity	quantity of mast precursor cells	4,41E-03	TAL1	1
6	Respiratory Disease	primary pulmonary hypertension 4	primary pulmonary hypertension 4	2,21E-03	KCNK3	1
	Respiratory Disease	hypercapnia	hypercapnia	8,80E-03	KCNK3	1
7	Protein Degradation	peroxidation	peroxidation of protein	2,21E-03	PARK2	1
	Protein Degradation	formation	formation of aggresome	3,48E-02	PARK2	1
8	Hepatic System Disease	childhood neuromuscular glycogen storage disease type IV	childhood neuromuscular glycogen storage disease type IV	2,21E-03	GBE1	1
	Hepatic System Disease	classic hepatic glycogen storage disease type IV	classic hepatic glycogen storage disease type IV	2,21E-03	GBE1	1
	Hepatic System Disease	combined hepatic and myopathic glycogen storage disease type IV	combined hepatic and myopathic glycogen storage disease type IV	2,21E-03	GBE1	1
	Hepatic System Disease	congenital neuromuscular glycogen storage disease type IV	congenital neuromuscular glycogen storage disease type IV	2,21E-03	GBE1	1
	Hepatic System Disease	fatal perinatal neuromuscular glycogen storage disease type IV	fatal perinatal neuromuscular glycogen storage disease type IV	2,21E-03	GBE1	1
	Hepatic System Disease	nonprogressive hepatic glycogen storage disease type IV	nonprogressive hepatic glycogen storage disease type IV	2,21E-03	GBE1	1
9	Digestive System Development and Function	closure	closure of palate	2,21E-03	TCF7L2	1
	Digestive System Development and Function	quantity	quantity of enterocytes	6,61E-03	TCF7L2	1
	Digestive System Development and Function	abnormal morphology	abnormal morphology of enterocytes	2,62E-02	TCF7L2	1
	Digestive System Development and Function	morphogenesis	morphogenesis of embryonic gastrointestinal tract	4,33E-02	TCF7L2	1
